# Supplementary material for: Dilution effect of the building area on energy intensity in urban residential buildings
Source: Nat Commun. 2019 Oct 30;10:4944. doi: 10.1038/s41467-019-12852-9 (PMC6821746; doi:10.1038/s41467-019-12852-9)
Supplement: Supplementary file 3 — Supplementary Data 1 [file 41467_2019_12852_MOESM3_ESM.xlsx]

## Sheet: Sheet1
		URBEC per household	URBEC per square	Building energy saving design standard	Building area per household	Floor number	Household size	Household income	Number of air conditioning units	Number of other household appliances	interaction term
year	id	y2	y1	d	x1	x2	x3	x4	x5	x6	dx1
2015	1	7.12606	2.72761	1	3.29584	3.13549	0.693147	0	0	1.94591	3.29584
2015	2	7.40105	2.11866	1	3.91202	1.79176	1.09861	0.693147	0.693147	2.3979	3.91202
2015	3	7.34686	2.02202	1	4.02535	2.89037	0.693147	0.693147	0.693147	2.07944	4.02535
2015	4	7.51727	3.11515	1	4.12713	2.94444	0.693147	1.09861	1.38629	2.30259	4.12713
2015	5	7.18218	2.05229	1	4.02535	1.38629	0.693147	0.693147	0	2.07944	4.02535
2015	6	7.55025	3.10315	1	4.2485	0	1.38629	1.09861	1.09861	2.3979	4.2485
2015	7	7.46468	3.24715	0	4.20469	3.17805	1.38629	1.38629	1.09861	2.56495	0
2015	8	7.21301	1.9001	1	4.20469	3.43399	0.693147	0.693147	0	2.07944	4.20469
2015	9	8.1591	2.47022	1	3.68888	3.2581	0	0.693147	0	2.19722	3.68888
2015	10	7.58299	3.11166	1	4.38203	2.48491	1.09861	1.60944	1.09861	2.56495	4.38203
2015	11	7.48324	2.86712	1	4.73786	2.07944	1.60944	0.693147	0.693147	2.19722	4.73786
2015	12	7.36724	2.41987	1	3.80666	2.77259	0.693147	1.09861	0.693147	2.3979	3.80666
2015	13	7.40969	3.19963	0	4.23411	2.70805	1.09861	1.38629	1.09861	2.70805	0
2015	14	7.46306	2.10103	1	4.14313	1.79176	1.09861	0.693147	1.09861	1.94591	4.14313
2015	15	7.48494	2.03119	1	4.23411	3.3322	1.09861	0.693147	1.09861	2.56495	4.23411
2015	16	7.52128	2.10413	1	4.17439	3.3673	1.38629	0.693147	1.09861	2.56495	4.17439
2015	17	8.28227	1.96478	1	4.31749	1.09861	0	0	0	2.07944	4.31749
2015	18	6.30445	2.17731	0	4.12713	1.38629	0.693147	0.693147	0	2.3979	0
2015	19	7.54109	3.07912	1	4.44265	2.48491	1.60944	0.693147	1.09861	2.3979	4.44265
2015	20	6.34739	2.43537	0	3.91202	2.07944	1.09861	0.693147	1.09861	2.07944	0
2015	21	8.35611	2.33076	1	4.02535	2.30259	1.09861	0.693147	0	2.07944	4.02535
2015	22	8.36475	2.47293	1	3.89182	1.94591	0.693147	0	0	1.94591	3.89182
2015	23	6.36819	2.36085	0	4.00733	2.70805	0.693147	1.09861	0.693147	2.30259	0
2015	24	8.65391	3.01735	1	4.7362	3.46574	1.38629	1.38629	1.38629	2.48491	4.7362
2015	25	6.40853	2.38318	1	4.02535	2.19722	0.693147	0	0	2.48491	4.02535
2015	26	6.4151	2.35465	0	4.06044	2.56495	1.38629	1.09861	0	2.19722	0
2015	27	6.43133	2.46104	1	3.97029	1.79176	1.38629	0.693147	1.09861	2.94444	3.97029
2015	28	6.43775	2.34341	1	4.09434	3.43399	1.38629	0	0	2.3979	4.09434
2015	29	6.44095	2.31381	1	4.12713	2.3979	0.693147	0	1.09861	2.19722	4.12713
2015	30	6.44731	1.91471	1	4.5326	0.693147	1.09861	1.09861	1.09861	2.30259	4.5326
2015	31	7.59331	2.97537	1	4.82831	1.38629	1.09861	1.38629	1.38629	2.94444	4.82831
2015	32	6.47389	2.37955	1	4.09434	2.83321	1.09861	0	0.693147	1.94591	4.09434
2015	33	7.64647	3.06544	0	4.65396	2.3979	1.60944	1.38629	1.38629	2.89037	0
2015	34	6.49527	1.79479	1	4.70048	2.3979	0.693147	0	1.09861	2.70805	4.70048
2015	35	6.50279	2.9436	1	4.79579	1.79176	0.693147	1.09861	1.09861	2.56495	4.79579
2015	36	6.50429	2.14758	1	4.35671	1.60944	0	0.693147	0	2.07944	4.35671
2015	37	6.51026	1.92366	1	4.5866	2.19722	1.09861	0.693147	1.09861	2.99573	4.5866
2015	38	6.51915	2.9638	0	3.55535	2.77259	1.38629	0	0	2.07944	0
2015	39	6.52062	2.13859	1	4.38203	1.09861	1.38629	0	0	2.19722	4.38203
2015	40	6.52062	2.34623	1	4.17439	1.38629	0.693147	0.693147	0.693147	2.30259	4.17439
2015	41	6.53379	1.95908	1	4.57471	3.09104	1.09861	1.09861	0.693147	2.63906	4.57471
2015	42	6.55251	2.3184	0	4.23411	2.89037	1.09861	0.693147	1.09861	2.3979	0
2015	43	6.55536	2.44448	1	4.11087	1.79176	1.09861	1.09861	1.09861	2.3979	4.11087
2015	44	6.56103	2.02843	1	4.5326	1.60944	0.693147	0.693147	1.09861	2.48491	4.5326
2015	45	6.58617	2.20414	1	4.38203	2.56495	1.60944	1.09861	1.09861	2.99573	4.38203
2015	46	6.58617	2.35207	0	4.23411	3.46574	1.09861	0.693147	0.693147	2.63906	0
2015	47	6.60394	2.49307	0	4.11087	2.3979	1.09861	1.09861	0.693147	2.63906	0
2015	48	6.608	2.34532	1	4.26268	2.19722	0.693147	0.693147	1.09861	2.3979	4.26268
2015	49	6.608	2.48087	0	4.12713	2.83321	1.38629	1.09861	0.693147	2.3979	0
2015	50	6.60935	2.48221	0	4.12713	1.09861	1.09861	0.693147	0.693147	2.30259	0
2015	51	6.62804	1.97408	1	4.65396	3.09104	0.693147	1.09861	0	2.70805	4.65396
2015	52	6.63726	2.31977	1	4.31749	1.60944	1.09861	1.09861	1.09861	2.48491	4.31749
2015	53	6.64509	2.73307	0	3.91202	1.79176	0.693147	0	0	2.07944	0
2015	54	6.64898	2.55464	1	4.09434	2.63906	0.693147	1.09861	1.09861	2.30259	4.09434
2015	55	6.65801	2.28856	1	4.36945	2.3979	1.60944	1.09861	0.693147	2.30259	4.36945
2015	56	6.65929	2.36883	1	4.29046	2.83321	0.693147	0	1.09861	2.63906	4.29046
2015	57	6.66313	2.34564	0	4.31749	2.48491	1.38629	1.38629	1.09861	2.63906	0
2015	58	6.66823	2.2862	0	4.38203	3.09104	1.09861	1.09861	1.38629	2.19722	0
2015	59	6.67834	2.42985	0	4.2485	2.83321	0.693147	1.09861	0	2.07944	0
2015	60	6.68336	1.98288	1	4.70048	1.79176	1.60944	0.693147	1.09861	2.30259	4.70048
2015	61	6.68711	2.59276	0	4.09434	2.48491	0.693147	0	1.09861	2.3979	0
2015	62	6.6896	2.59525	0	4.09434	3.49651	0.693147	0	1.09861	2.30259	0
2015	63	6.69084	1.90335	1	4.78749	0.693147	0.693147	1.09861	1.09861	2.19722	4.78749
2015	64	6.70686	2.81504	0	3.89182	2.63906	1.38629	0.693147	0	2.56495	0
2015	65	6.71417	2.33214	0	4.38203	0	0.693147	0.693147	0	0	0
2015	66	6.71659	2.93241	0	3.78419	3.29584	0.693147	0.693147	0.693147	2.83321	0
2015	67	6.7178	2.65736	0	4.06044	2.19722	0.693147	1.09861	1.09861	2.3979	0
2015	68	6.72022	2.53057	1	4.18965	2.89037	1.79176	1.09861	1.09861	2.30259	4.18965
2015	69	6.72263	3.12687	1	5.01064	3.21888	1.60944	1.09861	1.09861	2.3979	5.01064
2015	70	6.72863	2.11351	1	4.61512	1.60944	1.09861	1.60944	0.693147	3.09104	4.61512
2015	71	6.73102	2.88087	1	3.85015	1.60944	1.09861	0	0.693147	2.30259	3.85015
2015	72	7.15087	2.43999	1	4.30407	2.70805	0.693147	0	0	1.94591	4.30407
2015	73	6.74993	2.7426	0	4.00733	3.2581	1.09861	1.09861	1.09861	2.30259	0
2015	74	6.7546	2.66026	0	4.09434	1.60944	1.09861	0.693147	1.09861	1.94591	0
2015	75	6.75809	2.5534	0	4.20469	3.4012	0.693147	1.09861	1.38629	2.48491	0
2015	76	7.45272	2.56844	1	4.18965	2.99573	1.09861	1.38629	0.693147	2.3979	4.18965
2015	77	6.75926	2.51076	0	4.2485	2.30259	0.693147	0.693147	1.09861	2.56495	0
2015	78	8.76273	2.32008	1	4.44265	2.19722	1.60944	1.09861	1.09861	2.70805	4.44265
2015	79	7.12914	2.64021	1	4.12713	1.38629	0.693147	0	0	2.30259	4.12713
2015	80	7.29924	2.23704	1	4.5326	2.70805	0.693147	0	0.693147	2.48491	4.5326
2015	81	6.77079	2.48033	1	4.29046	2.07944	1.09861	0.693147	1.09861	2.70805	4.29046
2015	82	6.77308	2.98889	0	3.78419	2.30259	0.693147	0	0	2.63906	0
2015	83	6.77878	2.39676	0	4.38203	1.94591	1.09861	0	0.693147	2.77259	0
2015	84	6.77992	2.28011	1	4.49981	0	1.38629	0	0.693147	2.70805	4.49981
2015	85	6.78559	2.69124	0	4.09434	1.60944	1.09861	0	0	2.48491	0
2015	86	6.79122	2.42177	0	4.36945	2.19722	0.693147	0.693147	1.09861	2.30259	0
2015	87	6.79459	2.56048	1	4.23411	2.19722	1.94591	1.38629	1.38629	2.77259	4.23411
2015	88	6.79794	2.17297	0	4.62497	2.63906	0.693147	1.09861	1.09861	1.79176	0
2015	89	6.80017	2.55167	1	4.2485	2.83321	1.09861	1.09861	1.09861	2.77259	4.2485
2015	90	6.80461	2.61496	1	4.18965	1.60944	1.09861	1.09861	1.09861	2.56495	4.18965
2015	91	6.81124	2.50718	1	4.30407	1.94591	1.38629	0.693147	1.09861	2.07944	4.30407
2015	92	6.82111	2.16715	0	4.65396	0	1.60944	0	1.38629	2.07944	0
2015	93	6.82329	2.3015	1	4.52179	0.693147	1.09861	0	1.09861	2.70805	4.52179
2015	94	6.82329	2.47948	1	4.34381	2.30259	1.94591	1.09861	1.09861	2.3979	4.34381
2015	95	6.68244	2.84616	1	5.19296	1.79176	1.60944	1.09861	1.60944	2.63906	5.19296
2015	96	6.82437	2.32456	1	4.49981	0	1.79176	1.38629	0.693147	2.56495	4.49981
2015	97	6.82979	3.14091	0	3.68888	3.04452	0	0	0	2.07944	0
2015	98	6.83087	2.58238	0	4.2485	1.94591	1.09861	0.693147	1.09861	2.48491	0
2015	99	6.83087	2.64122	1	4.18965	2.70805	1.09861	1.09861	0.693147	2.56495	4.18965
2015	100	6.83195	2.3893	1	4.44265	2.83321	0.693147	0.693147	0.693147	2.48491	4.44265
2015	101	6.83411	2.70697	1	4.12713	3.21888	1.38629	1.09861	1.09861	2.30259	4.12713
2015	102	6.84482	2.04244	1	4.80238	1.94591	1.09861	1.38629	1.09861	2.56495	4.80238
2015	103	6.84588	2.67149	1	4.17439	1.09861	1.09861	0.693147	0.693147	3.04452	4.17439
2015	104	6.84588	3.157	1	3.68888	2.3979	0.693147	1.09861	1.09861	2.3979	3.68888
2015	105	6.84907	2.75472	0	4.09434	3.13549	0	0	0.693147	1.60944	0
2015	106	6.85541	2.94339	1	3.91202	3.29584	1.09861	1.09861	1.09861	2.30259	3.91202
2015	107	6.86171	2.43567	1	4.42604	0	0.693147	0.693147	1.09861	2.3979	4.42604
2015	108	6.86171	2.61322	0	4.2485	2.70805	1.38629	1.09861	1.09861	2.07944	0
2015	109	6.8638	2.61531	0	4.2485	2.70805	1.38629	0.693147	0.693147	2.30259	0
2015	110	6.86485	2.25968	1	4.60517	1.38629	1.09861	0	0.693147	2.56495	4.60517
2015	111	6.86589	2.50918	0	4.35671	1.09861	0.693147	0	1.09861	2.30259	0
2015	112	7.40255	2.62052	1	4.2485	0.693147	1.09861	1.09861	0.693147	2.3979	4.2485
2015	113	7.44628	2.86272	1	4.00733	2.56495	1.60944	0.693147	0.693147	2.19722	4.00733
2015	114	7.49013	1.90928	1	4.96284	3.21888	0.693147	1.09861	1.09861	2.70805	4.96284
2015	115	7.32256	2.60945	1	4.26268	1.94591	1.09861	0.693147	0	2.63906	4.26268
2015	116	7.39949	2.78501	1	4.09434	1.79176	0.693147	0.693147	1.09861	1.79176	4.09434
2015	117	6.88244	2.61976	0	4.26268	1.38629	1.60944	1.09861	1.09861	2.70805	0
2015	118	7.5366	2.15812	1	4.72739	1.79176	1.09861	1.38629	1.09861	2.30259	4.72739
2015	119	7.4713	2.46667	1	4.41884	1.79176	1.09861	0.693147	1.09861	2.56495	4.41884
2015	120	7.59387	3.13158	1	4.91998	2.94444	1.60944	1.09861	1.09861	2.63906	4.91998
2015	121	6.88959	2.67008	0	4.21951	1.09861	1.38629	1.09861	0.693147	2.70805	0
2015	122	7.46464	2.50858	1	4.38203	2.56495	0.693147	1.09861	1.09861	2.07944	4.38203
2015	123	7.40484	2.79931	1	4.09434	2.19722	1.09861	0.693147	0.693147	2.30259	4.09434
2015	124	6.89366	2.8683	0	4.02535	3.43399	0.693147	0.693147	0.693147	2.07944	0
2015	125	7.50925	2.98868	1	3.90802	3.3322	1.38629	0.693147	1.09861	2.19722	3.90802
2015	126	8.89771	2.34383	1	4.55388	2.48491	1.09861	1.60944	1.38629	2.70805	4.55388
2015	127	7.61805	2.36914	1	4.5326	3.21888	1.38629	1.09861	1.38629	2.48491	4.5326
2015	128	7.22677	2.65324	1	4.2485	0	0.693147	0.693147	0	1.79176	4.2485
2015	129	7.44764	2.69704	1	4.20469	1.94591	0.693147	0.693147	1.09861	2.3979	4.20469
2015	130	7.32712	2.66425	1	4.2485	3.4012	0.693147	0.693147	0.693147	1.60944	4.2485
2015	131	6.91473	3.22585	0	3.68888	1.09861	1.09861	0	0.693147	2.19722	0
2015	132	7.46385	2.76725	1	4.14946	2.30259	0.693147	1.09861	1.09861	2.19722	4.14946
2015	133	6.91771	2.82336	0	4.09434	1.79176	0.693147	0.693147	0	2.07944	0
2015	134	7.50846	2.94741	1	3.97029	3.21888	1.09861	1.09861	1.09861	1.94591	3.97029
2015	135	6.92166	2.49084	0	4.43082	2.77259	1.38629	1.09861	1.09861	2.77259	0
2015	136	6.92658	2.2261	0	4.70048	3.2581	0	0	0	2.30259	0
2015	137	7.48329	2.23001	1	4.70048	2.07944	1.09861	0.693147	1.09861	2.77259	4.70048
2015	138	7.43539	2.23197	1	4.70048	0	1.38629	0	1.09861	2.48491	4.70048
2015	139	6.94022	2.62273	0	4.31749	3.49651	0.693147	0.693147	1.09861	2.07944	0
2015	140	7.13106	2.82935	1	4.11087	0.693147	0	0	0	2.30259	4.11087
2015	141	6.94119	2.37684	0	4.56435	1.79176	1.09861	0.693147	0.693147	2.48491	0
2015	142	6.94312	2.69463	0	4.2485	1.38629	1.09861	0.693147	0.693147	2.30259	0
2015	143	6.94409	2.37974	0	4.56435	2.3979	1.09861	1.09861	1.60944	2.30259	0
2015	144	6.94601	2.77163	0	4.17439	3.21888	1.38629	1.09861	1.09861	2.07944	0
2015	145	6.95081	2.76116	0	4.18965	3.04452	1.09861	1.09861	1.09861	2.63906	0
2015	146	7.40823	2.82464	1	4.12713	3.3673	1.38629	0.693147	0.693147	1.94591	4.12713
2015	147	7.35482	2.52287	1	4.43082	2.3979	0	0	1.09861	2.63906	4.43082
2015	148	6.96319	2.86885	0	4.09434	3.46574	1.38629	1.09861	0.693147	2.48491	0
2015	149	6.96319	2.93784	0	4.02535	0	0.693147	0.693147	0.693147	2.07944	0
2015	150	6.96508	2.16106	0	4.80402	0.693147	0.693147	0	1.38629	2.48491	0
2015	151	7.51462	2.71847	1	4.2485	2.70805	1.09861	1.09861	1.09861	2.30259	4.2485
2015	152	7.64006	2.56213	1	4.40672	2.83321	1.79176	1.60944	1.09861	2.56495	4.40672
2015	153	7.43824	2.87639	1	4.09434	2.3979	1.09861	1.09861	0.693147	2.30259	4.09434
2015	154	7.52056	2.65605	1	4.31749	3.2581	1.38629	0.693147	1.09861	2.48491	4.31749
2015	155	6.97354	3.11281	0	3.86073	3.2581	1.09861	0.693147	0.693147	2.56495	0
2015	156	6.97448	2.47467	0	4.49981	1.09861	1.38629	0	1.09861	2.63906	0
2015	157	6.97448	2.96715	0	4.00733	2.89037	1.09861	0.693147	0.693147	2.3979	0
2015	158	7.52725	2.72879	1	4.2485	2.63906	1.09861	1.09861	1.09861	2.48491	4.2485
2015	159	6.98286	2.73437	0	4.2485	1.94591	0.693147	0.693147	0	2.19722	0
2015	160	7.52913	2.48583	1	4.49981	1.38629	1.60944	0.693147	1.09861	2.63906	4.49981
2015	161	6.99393	2.67644	0	4.31749	1.94591	0.693147	0.693147	0.693147	2.30259	0
2015	162	7.00216	2.3482	0	4.65396	3.13549	1.60944	1.38629	1.60944	2.83321	0
2015	163	7.00307	2.71261	0	4.29046	0.693147	1.60944	0.693147	0.693147	2.3979	0
2015	164	6.7004	3.12363	1	5.04986	2.3979	1.60944	1.38629	1.79176	3.09104	5.04986
2015	165	7.0067	2.58785	1	4.41884	0	1.60944	0.693147	1.09861	1.94591	4.41884
2015	166	7.01302	2.96996	1	4.04305	2.63906	1.60944	1.09861	1.09861	2.19722	4.04305
2015	167	7.01661	3.20995	0	3.80666	2.77259	0.693147	0	0	2.19722	0
2015	168	7.01751	2.89037	0	4.12713	2.56495	1.60944	0.693147	1.09861	2.56495	0
2015	169	7.0184	2.51859	0	4.49981	2.94444	1.38629	1.09861	1.38629	2.83321	0
2015	170	7.02287	2.70538	1	4.31749	2.89037	1.09861	1.09861	1.09861	2.19722	4.31749
2015	171	7.02376	2.8341	0	4.18965	2.30259	0.693147	0.693147	0.693147	2.48491	0
2015	172	7.02465	2.52484	1	4.49981	3.09104	1.09861	1.09861	0	2.89037	4.49981
2015	173	7.02643	3.03744	1	3.98898	2.48491	0.693147	1.09861	0.693147	2.3979	3.98898
2015	174	7.03086	3.34198	0	3.68888	3.13549	0.693147	1.09861	0	2.3979	0
2015	175	7.03439	2.55705	0	4.47734	2.3979	1.09861	0	1.38629	2.63906	0
2015	176	7.03439	2.8297	1	4.20469	3.3673	1.60944	0.693147	1.09861	2.30259	4.20469
2015	177	7.03703	2.18539	1	4.85164	2.77259	1.09861	1.09861	0.693147	2.63906	4.85164
2015	178	7.04229	2.90856	1	4.13373	1.60944	1.09861	0.693147	0.693147	2.07944	4.13373
2015	179	7.04316	2.78996	0	4.2532	2.3979	0.693147	0	1.09861	2.30259	0
2015	180	7.04403	2.66201	0	4.38203	0	0.693147	0	0.693147	2.19722	0
2015	181	7.05099	2.49711	1	4.55388	2.83321	1.09861	0.693147	1.38629	2.70805	4.55388
2015	182	7.05445	2.82034	1	4.23411	2.94444	1.09861	1.09861	1.09861	2.63906	4.23411
2015	183	7.05445	3.36557	0	3.68888	2.70805	1.09861	1.09861	0.693147	2.63906	0
2015	184	7.05618	3.04884	0	4.00733	3.2581	1.09861	0.693147	1.09861	2.77259	0
2015	185	7.0579	3.10665	1	3.95124	2.77259	1.60944	1.09861	0.693147	2.19722	3.95124
2015	186	7.06048	2.27298	1	4.78749	2.19722	1.79176	1.38629	1.09861	3.09104	4.78749
2015	187	7.06048	2.81198	1	4.2485	2.30259	1.38629	0.693147	0	1.79176	4.2485
2015	188	7.06219	2.8137	1	4.2485	1.94591	1.09861	0.693147	1.09861	2.83321	4.2485
2015	189	7.06561	2.46044	1	4.60517	1.38629	1.38629	1.09861	0	2.30259	4.60517
2015	190	7.06647	3.17956	0	3.88691	1.60944	1.60944	1.09861	1.09861	2.99573	0
2015	191	7.06817	2.68615	1	4.38203	2.07944	1.09861	1.09861	1.09861	2.77259	4.38203
2015	192	7.07157	2.97723	1	4.09434	2.89037	1.38629	1.09861	1.09861	2.63906	4.09434
2015	193	7.07665	2.84255	0	4.23411	3.2581	1.09861	1.09861	1.38629	2.48491	0
2015	194	7.0775	3.16548	1	3.91202	1.09861	1.38629	1.09861	0.693147	2.48491	3.91202
2015	195	7.07834	2.21081	1	4.86753	1.79176	1.38629	1.38629	1.38629	2.48491	4.86753
2015	196	7.08339	3.05804	0	4.02535	2.3979	0.693147	0	0.693147	2.07944	0
2015	197	7.08423	2.87953	1	4.20469	1.79176	1.38629	1.09861	1.09861	2.48491	4.20469
2015	198	7.08506	2.07443	1	5.01064	0.693147	0	0	1.60944	2.63906	5.01064
2015	199	7.08506	3.32386	0	3.7612	2.19722	0.693147	0.693147	0	2.19722	0
2015	200	7.08674	2.46177	1	4.62497	1.60944	1.09861	1.09861	1.38629	2.30259	4.62497
2015	201	7.09008	2.42664	1	4.66344	2.94444	1.38629	1.09861	1.38629	2.56495	4.66344
2015	202	7.09008	2.63573	0	4.45435	2.48491	0.693147	1.09861	0.693147	2.56495	0
2015	203	7.09423	2.90458	1	4.18965	2.30259	0.693147	0.693147	1.09861	2.63906	4.18965
2015	204	7.09589	2.24386	0	4.85203	1.38629	1.09861	0.693147	1.38629	2.77259	0
2015	205	7.09589	2.26758	0	4.82831	3.3673	1.60944	1.09861	1.38629	2.07944	0
2015	206	7.0992	2.80874	0	4.29046	2.70805	1.09861	0.693147	1.09861	2.19722	0
2015	207	7.0992	2.85071	0	4.2485	2.30259	1.38629	0.693147	1.09861	2.3979	0
2015	208	7.10168	2.30589	1	4.79579	2.89037	0.693147	0	1.38629	1.94591	4.79579
2015	209	7.10332	2.35839	1	4.74493	2.56495	0	1.38629	1.38629	2.48491	4.74493
2015	210	7.10332	2.58655	1	4.51678	2.48491	1.38629	0.693147	1.09861	2.63906	4.51678
2015	211	7.10414	2.40366	0	4.70048	1.94591	1.79176	0.693147	1.09861	2.48491	0
2015	212	7.10414	2.74744	0	4.35671	3.04452	1.09861	1.09861	0.693147	2.70805	0
2015	213	7.10579	2.66313	0	4.44265	2.56495	1.09861	1.09861	1.38629	2.63906	0
2015	214	7.10906	2.80365	1	4.30542	2.99573	0.693147	1.09861	1.09861	2.56495	4.30542
2015	215	7.1107	2.59984	0	4.51086	2.70805	1.60944	0.693147	1.38629	2.83321	0
2015	216	7.11314	2.87904	0	4.23411	2.3979	1.38629	1.09861	1.09861	2.30259	0
2015	217	7.11639	2.98926	0	4.12713	2.70805	0	0	1.09861	2.77259	0
2015	218	7.11721	2.42586	0	4.69135	2.48491	0.693147	0.693147	1.38629	2.77259	0
2015	219	7.11802	2.78728	1	4.33073	3.29584	1.09861	1.09861	0.693147	2.30259	4.33073
2015	220	7.12367	2.62386	1	4.49981	2.89037	1.60944	1.09861	1.38629	2.3979	4.49981
2015	221	7.12367	2.91898	1	4.20469	2.83321	1.38629	0.693147	1.09861	2.3979	4.20469
2015	222	7.12528	3.65955	0	3.46574	2.94444	1.09861	0.693147	0	2.3979	0
2015	223	7.12769	3.27755	1	3.85015	2.89037	1.38629	1.09861	0.693147	2.19722	3.85015
2015	224	7.1285	2.9238	1	4.20469	3.21888	1.09861	1.09861	0.693147	2.48491	4.20469
2015	225	7.1293	2.95491	1	4.17439	2.99573	1.38629	1.09861	1.38629	2.30259	4.17439
2015	226	7.13489	2.2907	0	4.84419	2.63906	1.60944	1.09861	1.60944	2.48491	0
2015	227	7.13569	3.00855	1	4.12713	3.21888	1.09861	1.09861	0.693147	2.30259	4.12713
2015	228	7.13569	3.07524	1	4.06044	2.19722	0.693147	0	0.693147	2.56495	4.06044
2015	229	7.13728	3.12995	1	4.00733	3.4012	1.38629	1.09861	0.693147	2.70805	4.00733
2015	230	7.14124	3.25147	1	3.88978	1.79176	0.693147	0.693147	0	1.94591	3.88978
2015	231	6.71577	1.96478	1	5.19296	2.19722	1.09861	1.09861	1.38629	2.89037	5.19296
2015	232	7.15851	3.03138	0	4.12713	2.94444	0.693147	1.09861	1.09861	2.56495	0
2015	233	7.16085	2.50689	1	4.65396	0	1.09861	0.693147	1.38629	2.56495	4.65396
2015	234	7.17012	3.04299	1	4.12713	2.19722	0.693147	0.693147	1.09861	2.07944	4.12713
2015	235	7.17166	2.48031	1	4.69135	1.60944	1.60944	1.09861	1.09861	2.63906	4.69135
2015	236	7.17396	2.84323	1	4.33073	2.19722	1.60944	1.09861	0.693147	2.63906	4.33073
2015	237	7.17396	2.92546	1	4.2485	2.63906	1.60944	0.693147	1.09861	2.07944	4.2485
2015	238	7.17472	2.81802	1	4.35671	3.13549	1.09861	0.693147	1.38629	2.63906	4.35671
2015	239	7.17702	2.92852	1	4.2485	3.17805	1.09861	0.693147	1.09861	2.63906	4.2485
2015	240	7.17778	2.79576	0	4.38203	0.693147	1.38629	1.09861	0.693147	2.56495	0
2015	241	7.17778	3.26576	0	3.91202	3.21888	0	0	0.693147	1.79176	0
2015	242	7.18083	2.35252	0	4.82831	1.79176	1.38629	0.693147	1.09861	2.56495	0
2015	243	7.18083	2.42724	1	4.75359	2.3979	0.693147	0	1.60944	2.70805	4.75359
2015	244	7.18083	2.76199	1	4.41884	3.2581	1.09861	0	1.09861	2.3979	4.41884
2015	245	7.18159	3.08725	1	4.09434	1.38629	1.38629	1.09861	0.693147	2.63906	4.09434
2015	246	7.18463	3.09028	0	4.09434	3.21888	1.09861	0.693147	1.09861	2.56495	0
2015	247	7.18539	2.74274	1	4.44265	3.3673	0.693147	1.38629	1.09861	2.83321	4.44265
2015	248	7.18539	3.37872	1	3.80666	3.17805	0.693147	0.693147	0	2.63906	3.80666
2015	249	7.1869	2.39941	1	4.78749	3.04452	1.38629	1.09861	1.09861	2.3979	4.78749
2015	250	7.1869	3.27488	1	3.91202	0	1.09861	0	0	2.63906	3.91202
2015	251	7.18766	2.5337	0	4.65396	0.693147	0.693147	0	1.09861	2.89037	0
2015	252	7.19143	3.0643	1	4.12713	1.09861	1.09861	0	0	2.07944	4.12713
2015	253	7.19218	3.5033	1	3.68888	3.3322	1.09861	0.693147	0.693147	2.48491	3.68888
2015	254	7.19293	2.56796	0	4.62497	2.07944	1.60944	0.693147	1.38629	2.48491	0
2015	255	7.19369	2.58852	1	4.60517	2.77259	1.38629	0.693147	1.09861	2.30259	4.60517
2015	256	7.19594	2.83923	1	4.35671	0	1.09861	0.693147	1.09861	2.48491	4.35671
2015	257	7.19669	2.96258	1	4.23411	2.3979	1.60944	1.38629	1.09861	2.77259	4.23411
2015	258	7.19818	2.61322	1	4.58497	2.19722	0	0.693147	1.09861	2.48491	4.58497
2015	259	7.19968	3.39302	0	3.80666	1.09861	1.94591	0.693147	0	2.30259	0
2015	260	7.20117	2.81914	1	4.38203	3.13549	1.60944	0.693147	1.38629	2.77259	4.38203
2015	261	7.20341	3.07627	1	4.12713	3.29584	1.09861	1.09861	0.693147	2.30259	4.12713
2015	262	7.20341	3.19607	0	4.00733	3.2581	0.693147	0.693147	0.693147	2.30259	0
2015	263	7.20415	2.65027	1	4.55388	3.09104	1.60944	1.38629	1.09861	2.56495	4.55388
2015	264	7.20564	2.37732	0	4.82831	1.38629	0.693147	1.09861	0.693147	2.70805	0
2015	265	7.20638	2.95788	1	4.2485	2.30259	0.693147	1.09861	0.693147	2.19722	4.2485
2015	266	7.21008	2.90601	0	4.30407	2.83321	1.09861	0	1.09861	2.83321	0
2015	267	7.21008	3.03569	1	4.17439	2.89037	1.09861	1.09861	1.09861	2.48491	4.17439
2015	268	7.21082	3.24053	0	3.97029	3.3322	0.693147	1.09861	0	2.56495	0
2015	269	7.21303	3.03864	1	4.17439	3.2581	0.693147	1.09861	1.38629	2.30259	4.17439
2015	270	7.21524	2.85853	1	4.35671	3.2581	0.693147	0.693147	0.693147	2.48491	4.35671
2015	271	7.21744	2.96895	1	4.2485	2.77259	0.693147	0.693147	1.38629	2.48491	4.2485
2015	272	7.21964	2.73101	1	4.48864	2.48491	1.09861	0.693147	1.09861	2.48491	4.48864
2015	273	7.22475	3.31273	1	3.91202	3.29584	0.693147	0	1.09861	2.19722	3.91202
2015	274	7.22694	3.2196	1	4.00733	2.3979	1.09861	0	1.09861	2.89037	4.00733
2015	275	7.23056	2.98207	0	4.2485	2.63906	1.09861	0.693147	0.693147	2.56495	0
2015	276	7.23129	2.84926	1	4.38203	1.09861	1.60944	0.693147	0.693147	2.3979	4.38203
2015	277	7.2349	2.38287	1	4.85203	1.09861	0.693147	0	1.09861	2.3979	4.85203
2015	278	7.23778	3.14343	1	4.09434	3.04452	0.693147	1.38629	1.09861	2.70805	4.09434
2015	279	7.2385	2.86249	1	4.37601	2.83321	1.38629	0	0	2.19722	4.37601
2015	280	7.23993	2.3724	1	4.86753	3.21888	1.38629	1.38629	1.38629	2.3979	4.86753
2015	281	7.23993	2.96327	1	4.27667	2.94444	1.38629	1.09861	1.09861	2.56495	4.27667
2015	282	7.24065	2.3134	1	4.92725	3.4012	0.693147	1.09861	1.38629	2.56495	4.92725
2015	283	7.2428	3.41416	1	3.82864	3.17805	1.60944	1.09861	0.693147	2.07944	3.82864
2015	284	6.72435	2.16834	1	5.07517	3.21888	0	1.09861	1.09861	1.60944	5.07517
2015	285	7.24423	2.51684	0	4.72739	2.77259	0.693147	1.38629	1.38629	2.70805	0
2015	286	7.24922	3.15487	1	4.09434	2.19722	1.38629	1.09861	1.09861	2.63906	4.09434
2015	287	7.24993	3.37872	0	3.8712	0	1.09861	1.09861	0.693147	2.63906	0
2015	288	7.25064	3.01653	0	4.23411	3.09104	1.09861	1.09861	1.09861	2.30259	0
2015	289	7.25135	2.93386	1	4.31749	0	1.38629	1.38629	0.693147	2.70805	4.31749
2015	290	7.25276	2.38523	1	4.86753	3.21888	1.09861	0	1.38629	2.94444	4.86753
2015	291	7.257	3.09812	1	4.15888	3.3673	0	1.09861	1.38629	2.63906	4.15888
2015	292	7.257	3.3858	0	3.8712	1.60944	0.693147	0.693147	0	1.94591	0
2015	293	7.25912	2.72652	0	4.5326	0.693147	1.60944	0.693147	0.693147	2.07944	0
2015	294	7.25982	2.92909	1	4.33073	2.56495	1.09861	1.09861	1.09861	2.19722	4.33073
2015	295	7.25982	2.95575	1	4.30407	2.83321	1.09861	1.09861	1.09861	2.30259	4.30407
2015	296	7.26403	2.46824	1	4.79579	3.2581	1.38629	0	1.60944	2.89037	4.79579
2015	297	7.26403	3.62644	1	3.63759	3.29584	0	0	0	1.94591	3.63759
2015	298	7.26543	2.53804	0	4.72739	3.3322	1.38629	1.09861	0	2.30259	0
2015	299	7.26543	2.76562	0	4.49981	2.19722	1.38629	0.693147	0.693147	2.30259	0
2015	300	7.26753	2.19235	0	5.07517	3.04452	0.693147	1.09861	1.38629	2.07944	0
2015	301	7.26753	3.09314	0	4.17439	2.83321	1.38629	0	1.09861	2.30259	0
2015	302	7.26892	3.20848	0	4.06044	2.3979	1.09861	0.693147	0.693147	2.19722	0
2015	303	7.27031	2.7705	0	4.49981	2.70805	1.60944	1.38629	1.38629	2.19722	0
2015	304	7.27101	2.57053	0	4.70048	2.19722	1.09861	0.693147	1.60944	2.56495	0
2015	305	7.2724	2.89037	0	4.38203	1.38629	1.60944	1.38629	1.09861	2.77259	0
2015	306	7.2724	3.17805	1	4.09434	2.30259	0.693147	0.693147	1.38629	2.48491	4.09434
2015	307	7.27309	2.57261	1	4.70048	2.19722	1.09861	0.693147	1.60944	2.56495	4.70048
2015	308	7.27309	2.89082	0	4.38228	1.94591	1.09861	0.693147	1.09861	2.70805	0
2015	309	7.27517	3.58629	0	3.68888	3.43399	1.60944	0.693147	0.693147	2.19722	0
2015	310	6.72759	2.23244	1	5.04343	0.693147	0.693147	0	0.693147	2.56495	5.04343
2015	311	7.27656	3.56298	1	3.71357	3.46574	0.693147	1.09861	1.09861	2.48491	3.71357
2015	312	7.27725	2.70254	0	4.57471	3.09104	1.38629	1.09861	1.38629	2.30259	0
2015	313	7.27794	2.63355	1	4.64439	0.693147	1.60944	1.38629	1.09861	2.56495	4.64439
2015	314	7.2807	2.89867	0	4.38203	2.19722	1.09861	0.693147	1.09861	2.56495	0
2015	315	7.28207	2.86323	0	4.41884	3.3322	0.693147	0	1.09861	2.3979	0
2015	316	7.28207	3.18773	1	4.09434	2.07944	1.60944	0.693147	0.693147	2.07944	4.09434
2015	317	7.28551	3.0514	1	4.23411	2.83321	0.693147	1.09861	1.38629	2.77259	4.23411
2015	318	7.28756	3.19322	1	4.09434	3.43399	1.38629	1.38629	1.38629	2.63906	4.09434
2015	319	7.28961	3.37759	1	3.91202	3.13549	0.693147	0	1.09861	2.30259	3.91202
2015	320	7.29097	3.00052	1	4.29046	2.56495	1.38629	0.693147	0.693147	2.07944	4.29046
2015	321	7.29302	2.4647	1	4.82831	1.09861	1.60944	0	0.693147	2.07944	4.82831
2015	322	7.29438	3.44423	0	3.85015	2.19722	0	0	0	1.60944	0
2015	323	7.29506	3.20071	1	4.09434	3.4012	1.60944	0.693147	1.09861	2.19722	4.09434
2015	324	7.29845	3.29111	0	4.00733	2.94444	1.38629	0.693147	0.693147	2.19722	0
2015	325	7.2998	3.61092	1	3.68888	2.56495	1.60944	1.09861	1.09861	2.19722	3.68888
2015	326	7.30047	2.63703	1	4.66344	3.04452	1.38629	1.38629	1.09861	2.3979	4.66344
2015	327	7.30047	3.05198	1	4.2485	2.30259	1.09861	1.38629	1.09861	2.56495	4.2485
2015	328	7.30115	2.94444	1	4.35671	3.2581	0.693147	0.693147	0.693147	2.3979	4.35671
2015	329	7.3025	3.054	1	4.2485	2.19722	1.09861	1.09861	0.693147	2.70805	4.2485
2015	330	7.31255	2.82752	1	4.48503	1.09861	1.60944	1.09861	0.693147	2.3979	4.48503
2015	331	7.31322	2.49294	1	4.82028	1.09861	0.693147	0	1.38629	2.83321	4.82028
2015	332	7.31455	2.7502	0	4.56435	2.19722	1.38629	0.693147	1.09861	2.3979	0
2015	333	7.31655	3.38081	1	3.93574	1.79176	1.79176	1.09861	1.09861	2.19722	3.93574
2015	334	7.31721	3.46706	1	3.85015	1.09861	0.693147	0	0.693147	2.30259	3.85015
2015	335	7.32317	3.13352	1	4.18965	2.19722	1.09861	1.09861	0.693147	2.3979	4.18965
2015	336	7.32581	2.62533	1	4.70048	2.83321	1.09861	1.09861	1.09861	2.48491	4.70048
2015	337	7.32778	2.82797	1	4.49981	1.09861	1.09861	0.693147	0.693147	2.30259	4.49981
2015	338	7.32778	2.92106	1	4.40672	2.89037	1.38629	0.693147	1.38629	2.30259	4.40672
2015	339	7.32778	3.07929	1	4.2485	1.60944	1.60944	0	1.09861	2.3979	4.2485
2015	340	7.33629	3.08779	0	4.2485	1.60944	1.60944	0.693147	0.693147	2.19722	0
2015	341	7.34019	2.78631	1	4.55388	2.56495	1.38629	1.38629	1.09861	2.89037	4.55388
2015	342	7.34148	2.70675	1	4.63473	3.29584	1.38629	0.693147	1.09861	2.63906	4.63473
2015	343	7.34213	3.12262	1	4.21951	3.3322	1.60944	0.693147	1.38629	2.3979	4.21951
2015	344	7.34278	3.21564	0	4.12713	2.19722	1.38629	1.09861	1.09861	2.56495	0
2015	345	7.34343	2.66129	0	4.68213	2.07944	0.693147	1.38629	1.38629	2.83321	0
2015	346	7.34407	2.96205	1	4.38203	0	0.693147	1.09861	1.09861	2.3979	4.38203
2015	347	7.34472	2.64424	1	4.70048	3.04452	1.09861	1.38629	1.38629	2.77259	4.70048
2015	348	7.34601	2.61747	0	4.72854	3.04452	0.693147	0.693147	1.09861	2.77259	0
2015	349	7.34601	3.02852	1	4.31749	3.17805	1.79176	1.09861	1.38629	2.56495	4.31749
2015	350	7.34666	3.04259	1	4.30407	2.56495	0.693147	1.09861	1.09861	2.83321	4.30407
2015	351	7.3473	3.43528	1	3.91202	0	0.693147	0	0	1.60944	3.91202
2015	352	7.35052	2.40887	0	4.94164	2.30259	1.38629	0.693147	1.60944	2.3979	0
2015	353	7.3518	2.69784	1	4.65396	2.56495	1.09861	0.693147	1.09861	2.94444	4.65396
2015	354	7.35372	2.65324	1	4.70048	2.07944	1.60944	1.38629	1.38629	2.3979	4.70048
2015	355	7.35883	2.98938	1	4.36945	2.99573	1.38629	1.09861	1.09861	2.3979	4.36945
2015	356	7.36265	2.9083	1	4.45435	2.89037	0	0	1.38629	2.56495	4.45435
2015	357	7.36518	2.88784	1	4.47734	1.79176	1.09861	0.693147	1.09861	2.89037	4.47734
2015	358	7.36518	3.16049	1	4.20469	3.09104	1.09861	0.693147	1.09861	2.48491	4.20469
2015	359	7.36581	2.40999	1	4.95583	1.09861	0.693147	0.693147	1.38629	2.70805	4.95583
2015	360	7.36645	3.78293	1	3.58352	2.30259	1.09861	0.693147	0	2.77259	3.58352
2015	361	7.36771	3.24057	1	4.12713	3.17805	1.09861	1.09861	1.09861	2.30259	4.12713
2015	362	7.36897	2.7638	1	4.60517	2.56495	0.693147	0	1.09861	2.48491	4.60517
2015	363	7.37023	3.52008	1	3.85015	2.83321	1.38629	0.693147	0.693147	2.19722	3.85015
2015	364	7.37713	2.58964	1	4.78749	3.3673	1.60944	0.693147	1.38629	2.77259	4.78749
2015	365	7.37713	3.07307	0	4.30407	2.70805	1.38629	0.693147	1.09861	2.3979	0
2015	366	7.37901	2.88254	0	4.49647	1.38629	1.38629	0.693147	1.09861	2.94444	0
2015	367	7.38212	3.28778	1	4.09434	1.94591	1.38629	0	1.38629	2.3979	4.09434
2015	368	7.38275	2.77758	1	4.60517	2.19722	1.60944	0.693147	1.09861	2.56495	4.60517
2015	369	7.38337	3.13917	0	4.2442	2.48491	0	1.09861	1.09861	2.77259	0
2015	370	7.38895	3.72538	0	3.66356	2.99573	1.09861	0.693147	0.693147	2.3979	0
2015	371	7.3908	3.07331	0	4.31749	2.3979	1.38629	1.09861	1.38629	2.30259	0
2015	372	7.39142	2.9847	1	4.40672	3.29584	0.693147	1.09861	1.09861	2.70805	4.40672
2015	373	7.39326	3.29892	1	4.09434	1.09861	1.09861	0.693147	0	2.07944	4.09434
2015	374	7.39449	2.95184	0	4.44265	1.79176	0.693147	0	0	2.19722	0
2015	375	7.39572	2.87393	0	4.52179	1.09861	0.693147	0.693147	1.09861	2.3979	0
2015	376	7.39817	2.89836	1	4.49981	0.693147	1.38629	1.38629	0.693147	2.63906	4.49981
2015	377	7.40123	2.91372	1	4.48751	2.48491	0.693147	0.693147	1.09861	2.3979	4.48751
2015	378	7.40184	3.15335	1	4.2485	3.2581	1.38629	1.38629	0.693147	2.3979	4.2485
2015	379	7.40245	2.97163	1	4.43082	2.3979	1.38629	1.09861	1.09861	2.3979	4.43082
2015	380	7.40367	3.11321	0	4.29046	2.94444	1.09861	0.693147	1.09861	2.63906	0
2015	381	7.40428	3.05142	1	4.35286	2.19722	1.09861	0.693147	1.09861	2.63906	4.35286
2015	382	7.40428	3.17017	1	4.23411	2.19722	1.09861	0.693147	1.09861	2.30259	4.23411
2015	383	7.4061	2.90629	0	4.49981	1.09861	1.09861	1.09861	1.38629	2.56495	0
2015	384	7.40974	2.70926	1	4.70048	2.70805	0.693147	0	1.60944	2.83321	4.70048
2015	385	7.41156	3.51974	1	3.89182	1.38629	0.693147	1.09861	0.693147	2.30259	3.89182
2015	386	7.41517	3.22552	1	4.18965	3.09104	1.38629	0.693147	1.09861	2.3979	4.18965
2015	387	7.41638	3.50436	1	3.91202	1.60944	1.09861	0.693147	0	1.79176	3.91202
2015	388	7.41698	2.47534	0	4.94164	2.07944	1.60944	1.09861	1.38629	2.3979	0
2015	389	7.41878	3.03675	1	4.38203	1.94591	1.09861	0	1.09861	2.56495	4.38203
2015	390	7.41998	2.81481	1	4.60517	2.83321	0.693147	0.693147	1.09861	2.56495	4.60517
2015	391	7.42297	3.16029	1	4.26268	2.19722	1.38629	1.09861	1.09861	2.3979	4.26268
2015	392	7.42297	3.29584	1	4.12713	3.17805	0.693147	0.693147	0	2.19722	4.12713
2015	393	7.42417	2.92436	1	4.49981	1.09861	1.09861	1.09861	1.09861	2.3979	4.49981
2015	394	7.42714	2.93851	1	4.48864	1.94591	0.693147	0	1.09861	2.3979	4.48864
2015	395	7.4313	3.24164	0	4.18965	2.70805	1.38629	0.693147	0.693147	2.48491	0
2015	396	7.43189	3.26523	0	4.16667	1.94591	1.09861	0.693147	1.09861	2.30259	0
2015	397	7.43248	3.12842	0	4.30407	2.77259	1.09861	0.693147	0.693147	2.30259	0
2015	398	7.43485	2.82968	1	4.60517	2.07944	1.09861	1.09861	1.38629	2.94444	4.60517
2015	399	7.44191	2.99926	1	4.44265	2.94444	1.09861	0.693147	1.09861	2.77259	4.44265
2015	400	7.44425	2.67356	1	4.77068	2.99573	1.60944	0.693147	1.09861	2.3979	4.77068
2015	401	7.44425	3.31711	1	4.12713	2.83321	1.09861	0.693147	1.09861	2.30259	4.12713
2015	402	7.44775	2.9934	1	4.45435	2.48491	0.693147	0.693147	1.09861	2.48491	4.45435
2015	403	7.45124	3.42589	0	4.02535	0	1.60944	1.09861	0	2.3979	0
2015	404	7.45588	2.79244	1	4.66344	0.693147	1.09861	1.09861	1.38629	2.77259	4.66344
2015	405	7.45703	3.62839	0	3.82864	1.60944	1.09861	1.09861	1.09861	2.30259	0
2015	406	7.45761	3.07558	1	4.38203	2.30259	1.38629	1.09861	0.693147	2.94444	4.38203
2015	407	7.45761	3.20911	0	4.2485	3.4012	1.60944	0.693147	1.09861	2.63906	0
2015	408	7.45819	2.80423	0	4.65396	3.3673	1.09861	1.09861	1.09861	2.94444	0
2015	409	7.45991	3.04107	1	4.41884	1.09861	1.38629	0	0.693147	2.70805	4.41884
2015	410	7.45991	3.77104	1	3.68888	2.3979	1.09861	1.09861	0.693147	2.3979	3.68888
2015	411	7.4668	3.08477	1	4.38203	2.19722	1.38629	0.693147	0.693147	2.48491	4.38203
2015	412	7.46737	3.37303	0	4.09434	1.79176	1.60944	1.09861	1.09861	2.56495	0
2015	413	7.46851	3.19185	1	4.27667	1.60944	1.09861	1.09861	1.09861	2.77259	4.27667
2015	414	7.47193	3.05309	1	4.41884	1.60944	0.693147	0	0.693147	2.48491	4.41884
2015	415	7.4725	2.9399	1	4.5326	2.89037	1.60944	0.693147	1.38629	3.29584	4.5326
2015	416	7.47364	3.91829	0	3.55535	3.3322	0.693147	0	0	1.94591	0
2015	417	7.47647	2.8713	1	4.60517	2.07944	1.09861	0.693147	1.38629	2.30259	4.60517
2015	418	7.47704	2.77656	0	4.70048	0.693147	1.09861	1.09861	1.38629	3.17805	0
2015	419	7.47986	2.53822	1	4.94164	1.09861	1.09861	1.60944	1.09861	2.83321	4.94164
2015	420	7.48549	3.31883	0	4.16667	2.19722	1.09861	0.693147	1.09861	2.30259	0
2015	421	7.48661	3.23812	0	4.2485	3.09104	0.693147	0.693147	0.693147	2.56495	0
2015	422	7.48661	3.69947	0	3.78714	2.56495	0.693147	0.693147	0.693147	2.63906	0
2015	423	7.48717	2.8622	0	4.62497	2.89037	1.38629	1.09861	1.09861	1.94591	0
2015	424	7.48997	2.78949	1	4.70048	2.70805	1.38629	0.693147	1.09861	2.77259	4.70048
2015	425	7.49053	2.91582	1	4.57471	2.56495	1.60944	1.09861	1.38629	2.56495	4.57471
2015	426	7.49165	3.6415	1	3.85015	2.99573	0.693147	0	0	2.30259	3.85015
2015	427	7.4922	3.36507	1	4.12713	1.09861	1.09861	0	1.09861	2.30259	4.12713
2015	428	7.49332	3.36618	1	4.12713	0.693147	1.79176	0.693147	1.38629	2.3979	4.12713
2015	429	7.49499	2.70749	1	4.78749	1.60944	1.60944	1.38629	1.38629	2.63906	4.78749
2015	430	7.49721	3.04286	0	4.45435	1.79176	1.09861	0.693147	1.09861	2.99573	0
2015	431	7.49776	2.63023	0	4.86753	1.09861	1.09861	0	1.38629	2.3979	0
2015	432	7.49887	2.63134	1	4.86753	2.77259	1.60944	1.09861	1.09861	2.83321	4.86753
2015	433	7.49942	3.08058	0	4.41884	2.48491	1.60944	0.693147	1.09861	2.30259	0
2015	434	7.50108	2.69706	0	4.80402	3.3322	1.60944	1.09861	1.38629	2.56495	0
2015	435	7.50108	3.02375	0	4.47734	3.17805	0.693147	1.09861	1.09861	2.56495	0
2015	436	7.50494	2.57047	1	4.93447	2.07944	1.79176	1.09861	1.38629	2.19722	4.93447
2015	437	7.50769	2.30919	0	5.1985	2.56495	1.60944	1.09861	1.38629	2.56495	0
2015	438	7.50769	2.93298	1	4.57471	1.38629	1.09861	1.09861	0.693147	2.63906	4.57471
2015	439	7.50824	2.97564	1	4.5326	0.693147	1.38629	0	1.09861	2.30259	4.5326
2015	440	7.50879	3.11434	0	4.39445	3.04452	1.38629	0	1.09861	2.3979	0
2015	441	7.50934	2.53952	0	4.96981	2.07944	1.38629	1.38629	1.09861	2.70805	0
2015	442	7.50934	3.3822	1	4.12713	3.17805	1.38629	0.693147	1.09861	2.48491	4.12713
2015	443	7.50988	2.88491	1	4.62497	2.99573	1.09861	1.09861	1.38629	2.70805	4.62497
2015	444	7.50988	3.32023	1	4.18965	3.13549	1.09861	1.38629	1.09861	2.56495	4.18965
2015	445	7.51098	3.08016	1	4.43082	3.21888	1.09861	1.09861	1.09861	2.63906	4.43082
2015	446	7.51262	3.38548	1	4.12713	2.70805	1.38629	0	1.09861	2.48491	4.12713
2015	447	7.51371	2.99192	1	4.52179	3.04452	1.60944	1.38629	1.09861	2.56495	4.52179
2015	448	7.51589	2.86193	0	4.65396	2.63906	1.09861	1.09861	0.693147	2.48491	0
2015	449	7.52132	2.93635	1	4.58497	0.693147	1.60944	1.09861	1.09861	2.56495	4.58497
2015	450	7.52726	2.79987	1	4.72739	2.3979	1.60944	1.09861	1.38629	2.3979	4.72739
2015	451	7.52941	3.03517	0	4.49424	1.09861	1.09861	0.693147	1.09861	2.3979	0
2015	452	7.52941	3.14738	1	4.38203	1.79176	1.60944	0	1.38629	2.63906	4.38203
2015	453	7.53102	2.74352	0	4.78749	2.19722	1.09861	0	1.38629	2.89037	0
2015	454	7.53209	3.3274	1	4.20469	3.2581	1.38629	1.09861	1.38629	2.48491	4.20469
2015	455	7.53316	2.67335	1	4.85981	2.48491	0.693147	0	1.09861	2.48491	4.85981
2015	456	7.53583	3.11699	1	4.41884	2.07944	0	0	1.38629	3.04452	4.41884
2015	457	7.5385	2.46332	0	5.07517	3.13549	0.693147	1.09861	1.38629	2.89037	0
2015	458	7.53903	2.69484	1	4.84419	0.693147	1.79176	1.09861	1.38629	2.70805	4.84419
2015	459	7.53903	3.22823	0	4.3108	1.60944	0.693147	0.693147	0.693147	2.94444	0
2015	460	7.54062	2.59898	1	4.94164	0.693147	1.60944	1.09861	1.09861	2.89037	4.94164
2015	461	7.54221	3.16019	1	4.38203	1.60944	1.09861	0.693147	1.09861	2.63906	4.38203
2015	462	7.54274	3.30864	1	4.23411	3.2581	1.09861	0.693147	0	2.3979	4.23411
2015	463	7.5438	3.17436	0	4.36945	2.19722	0.693147	0	1.09861	2.83321	0
2015	464	7.54539	3.04558	0	4.49981	1.60944	1.09861	0.693147	0.693147	2.94444	0
2015	465	7.54539	3.13867	0	4.40672	1.38629	1.60944	1.09861	1.09861	2.56495	0
2015	466	7.54592	3.52057	1	4.02535	2.99573	1.09861	0.693147	1.09861	1.94591	4.02535
2015	467	7.54908	3.30059	0	4.2485	2.56495	1.38629	1.38629	1.38629	2.3979	0
2015	468	7.54961	2.96976	0	4.57985	3.21888	1.60944	1.09861	1.38629	2.3979	0
2015	469	7.54961	3.45526	1	4.09434	0	1.60944	1.38629	1.09861	2.77259	4.09434
2015	470	7.55486	3.10051	0	4.45435	2.07944	1.60944	1.09861	1.09861	2.30259	0
2015	471	7.5559	3.86703	1	3.68888	2.56495	1.09861	1.09861	1.09861	2.3979	3.68888
2015	472	7.55695	3.05714	1	4.49981	3.21888	0.693147	1.09861	1.38629	2.30259	4.49981
2015	473	7.55695	3.12613	0	4.43082	0.693147	1.38629	0	0	1.94591	0
2015	474	7.55747	2.68994	1	4.86753	2.19722	1.09861	1.38629	1.38629	2.77259	4.86753
2015	475	7.55852	3.75185	0	3.80666	3.3673	1.09861	0.693147	0	2.30259	0
2015	476	7.56008	3.01877	1	5.79909	0	1.60944	1.09861	0	2.56495	5.79909
2015	477	7.56112	2.77363	1	4.78749	1.79176	1.60944	1.09861	1.38629	2.77259	4.78749
2015	478	7.56164	3.1428	0	4.41884	3.04452	1.60944	0	1.09861	2.30259	0
2015	479	7.56579	3.14695	0	4.41884	1.09861	1.09861	1.38629	1.09861	2.70805	0
2015	480	7.56735	2.61859	0	4.94876	1.38629	0	0.693147	1.38629	2.56495	0
2015	481	7.5689	2.71726	1	4.85164	1.94591	1.60944	1.09861	1.38629	2.07944	4.85164
2015	482	7.57044	3.1516	1	4.41884	3.09104	1.38629	1.09861	1.09861	1.60944	4.41884
2015	483	7.57199	3.33788	1	4.23411	3.09104	1.38629	0.693147	1.09861	2.3979	4.23411
2015	484	7.57353	2.75729	1	4.81624	1.38629	2.07944	1.38629	0.693147	3.3322	4.81624
2015	485	7.57558	2.97041	1	4.60517	3.43399	1.38629	1.09861	1.38629	2.70805	4.60517
2015	486	7.5761	3.07629	1	4.49981	3.43399	0.693147	0.693147	1.38629	2.48491	4.49981
2015	487	7.57815	3.32965	1	4.2485	1.09861	1.09861	0.693147	1.09861	2.30259	4.2485
2015	488	7.57866	2.56802	1	5.01064	1.94591	0.693147	0	1.09861	2.48491	5.01064
2015	489	7.57866	3.31598	1	4.26268	1.38629	1.38629	1.09861	1.09861	2.3979	4.26268
2015	490	7.58121	2.57057	1	5.01064	1.38629	1.09861	1.38629	1.38629	2.63906	5.01064
2015	491	7.58121	3.04861	1	4.5326	1.79176	1.09861	0.693147	1.09861	2.89037	4.5326
2015	492	7.58223	2.64059	0	4.94164	1.79176	1.09861	1.09861	1.38629	2.19722	0
2015	493	7.58477	3.15873	1	4.42604	3.3322	1.79176	1.09861	1.38629	2.48491	4.42604
2015	494	7.58477	3.26728	0	4.31749	1.09861	1.09861	1.09861	0.693147	2.56495	0
2015	495	7.58731	2.7064	1	4.88091	1.94591	1.79176	1.38629	1.38629	2.30259	4.88091
2015	496	7.58731	3.67529	0	3.91202	3.21888	1.38629	0.693147	1.09861	2.3979	0
2015	497	7.59035	3.27286	1	4.31749	1.09861	0.693147	0.693147	0	2.48491	4.31749
2015	498	7.59035	3.31368	1	4.27667	2.07944	1.09861	0	1.09861	2.70805	4.27667
2015	499	7.59085	3.35675	1	4.23411	3.21888	1.09861	1.09861	1.09861	2.56495	4.23411
2015	500	7.59388	3.06667	1	4.52721	3.21888	1.79176	1.09861	1.09861	2.56495	4.52721
2015	501	7.5974	3.20295	0	4.39445	1.79176	0.693147	0.693147	0.693147	2.3979	0
2015	502	7.5974	3.39719	1	4.2002	1.09861	1.38629	0	0.693147	2.30259	4.2002
2015	503	7.5989	3.15625	0	4.44265	1.09861	1.38629	0.693147	1.38629	2.94444	0
2015	504	7.5994	3.50506	1	4.09434	1.09861	1.38629	0.693147	1.09861	2.48491	4.09434
2015	505	7.5999	2.87251	0	4.72739	2.56495	1.38629	1.38629	1.79176	3.09104	0
2015	506	7.5999	2.99473	1	4.60517	1.09861	1.09861	1.38629	1.60944	2.3979	4.60517
2015	507	7.5999	3.45677	1	4.14313	2.30259	1.38629	1.09861	1.09861	2.63906	4.14313
2015	508	7.60489	3.3564	0	4.2485	2.89037	1.60944	1.38629	1.09861	2.30259	0
2015	509	7.60788	2.57093	0	5.03695	0	1.09861	1.09861	1.79176	3.3673	0
2015	510	7.60937	3.06607	1	4.54329	2.99573	1.09861	0.693147	1.09861	2.56495	4.54329
2015	511	7.61036	3.36186	1	4.2485	2.19722	1.38629	1.09861	1.09861	2.70805	4.2485
2015	512	7.61234	2.7448	0	4.86753	3.4012	1.38629	1.09861	1.38629	2.77259	0
2015	513	7.61333	3.00815	1	4.60517	2.30259	0.693147	0.693147	1.09861	2.3979	4.60517
2015	514	7.61727	3.29978	1	4.31749	3.3673	0.693147	0.693147	1.09861	2.70805	4.31749
2015	515	7.62071	3.14337	0	4.47734	1.09861	1.09861	0	1.09861	2.77259	0
2015	516	7.6212	2.88675	1	4.73444	2.56495	1.60944	1.09861	1.60944	2.63906	4.73444
2015	517	7.62217	3.71015	1	3.91202	1.09861	1.38629	0	0.693147	2.30259	3.91202
2015	518	7.62315	2.96919	1	4.65396	0	1.09861	0	0	2.3979	4.65396
2015	519	7.62315	3.33269	1	4.29046	2.07944	0.693147	0.693147	1.09861	2.3979	4.29046
2015	520	7.62413	2.89674	0	4.72739	2.63906	1.38629	0	1.38629	2.07944	0
2015	521	7.6256	3.02042	1	4.60517	3.13549	0.693147	1.09861	1.38629	2.83321	4.60517
2015	522	7.62657	2.83908	1	4.78749	3.29584	0.693147	1.60944	0.693147	2.56495	4.78749
2015	523	7.62657	3.24705	1	4.37952	2.3979	1.79176	1.38629	1.38629	2.83321	4.37952
2015	524	7.62803	2.75283	0	4.8752	2.19722	1.09861	0.693147	1.38629	2.63906	0
2015	525	6.7629	2.3357	1	5.2933	1.09861	0.693147	0.693147	1.09861	2.70805	5.2933
2015	526	7.629	3.24698	1	4.38203	2.48491	1.38629	0.693147	1.09861	2.70805	4.38203
2015	527	7.63095	3.39684	0	4.23411	3.04452	1.38629	1.38629	1.09861	2.3979	0
2015	528	7.63095	3.50381	1	4.12713	2.3979	1.09861	1.09861	1.09861	2.56495	4.12713
2015	529	7.63143	3.64245	1	3.98898	3.49651	0.693147	0.693147	1.09861	2.3979	3.98898
2015	530	7.63434	2.98038	1	4.65396	2.07944	1.38629	1.60944	0	2.56495	4.65396
2015	531	7.63772	2.98376	0	4.65396	1.38629	1.60944	1.38629	1.38629	2.94444	0
2015	532	7.63868	3.19603	1	4.44265	2.94444	1.60944	1.09861	1.09861	2.70805	4.44265
2015	533	7.6406	3.39211	0	4.2485	1.09861	1.09861	1.09861	0	2.48491	0
2015	534	7.64108	2.74324	0	4.89784	2.30259	1.38629	1.09861	1.38629	2.48491	0
2015	535	7.643	3.22416	1	4.41884	1.38629	1.09861	0	1.09861	2.3979	4.41884
2015	536	7.64635	3.95747	0	3.68888	2.48491	1.60944	1.09861	1.09861	2.48491	0
2015	537	7.64731	3.1814	0	4.46591	3.2581	1.38629	1.38629	1.38629	2.48491	0
2015	538	7.64826	3.04309	1	4.60517	1.79176	1.38629	0.693147	1.38629	3.2581	4.60517
2015	539	7.65064	3.52351	0	4.12713	1.09861	1.38629	0.693147	0	2.07944	0
2015	540	7.65112	3.26909	1	4.38203	2.83321	1.38629	1.38629	1.09861	2.56495	4.38203
2015	541	7.65255	3.11995	1	4.5326	0.693147	0.693147	1.09861	1.09861	2.83321	4.5326
2015	542	7.65397	3.27194	0	4.38203	1.09861	1.38629	0.693147	0	3.21888	0
2015	543	7.65444	3.66546	1	3.98898	2.48491	1.60944	0	1.09861	2.48491	3.98898
2015	544	7.65539	3.02066	1	4.63473	2.99573	1.79176	1.09861	1.09861	2.48491	4.63473
2015	545	7.65728	3.30057	0	4.35671	1.09861	0.693147	1.38629	1.09861	2.19722	0
2015	546	7.6587	3.85204	1	3.80666	3.3322	0.693147	0.693147	0.693147	2.3979	3.80666
2015	547	7.66341	3.56906	1	4.09434	1.79176	1.60944	1.09861	1.09861	2.56495	4.09434
2015	548	7.66763	3.33689	1	4.33073	2.89037	1.09861	0.693147	1.09861	2.56495	4.33073
2015	549	7.66809	2.9319	1	4.7362	3.4012	1.38629	0	1.38629	2.56495	4.7362
2015	550	7.67183	3.42333	0	4.2485	3.3673	1.09861	0.693147	0.693147	2.3979	0
2015	551	7.67229	3.25345	1	4.41884	3.3322	1.60944	1.09861	1.09861	2.77259	4.41884
2015	552	7.67229	3.4238	0	4.2485	3.13549	0.693147	0	0.693147	2.63906	0
2015	553	7.67555	3.29352	1	4.38203	2.70805	0.693147	0	0.693147	2.48491	4.38203
2015	554	7.6774	3.55027	0	4.12713	2.89037	1.09861	1.09861	0.693147	1.94591	0
2015	555	7.67786	3.28341	1	4.39445	2.63906	0.693147	0	0.693147	2.30259	4.39445
2015	556	7.67971	3.43122	1	4.2485	2.63906	1.09861	0.693147	1.09861	2.07944	4.2485
2015	557	7.68018	3.07501	0	4.60517	2.3979	0.693147	1.09861	1.38629	2.94444	0
2015	558	7.6811	3.1485	1	4.5326	1.79176	0.693147	1.09861	1.09861	2.63906	4.5326
2015	559	7.68202	2.91985	1	4.76217	1.60944	1.09861	0.693147	1.09861	2.19722	4.76217
2015	560	7.68478	3.30276	1	4.38203	3.2581	1.38629	0.693147	0.693147	2.56495	4.38203
2015	561	7.68524	3.18543	0	4.49981	0.693147	1.09861	1.60944	1.09861	2.77259	0
2015	562	7.68524	3.30322	1	4.38203	2.94444	0.693147	1.09861	1.09861	2.48491	4.38203
2015	563	7.69211	2.92143	0	4.77068	1.38629	1.60944	1.38629	1.38629	3.3322	0
2015	564	7.69303	3.47352	1	4.21951	3.3322	1.38629	0.693147	0.693147	2.48491	4.21951
2015	565	7.69348	3.56635	0	4.12713	2.94444	1.38629	1.09861	1.09861	2.70805	0
2015	566	7.6953	3.20667	1	4.48864	2.07944	1.09861	1.09861	1.38629	2.30259	4.48864
2015	567	7.69667	3.23076	0	4.46591	1.79176	1.60944	0.693147	1.09861	2.70805	0
2015	568	7.69667	3.63622	1	4.06044	2.89037	0.693147	0.693147	0.693147	2.19722	4.06044
2015	569	6.76971	2.60952	1	5.0876	3.09104	0.693147	1.09861	0	2.56495	5.0876
2015	570	7.69712	2.82959	1	4.86753	2.19722	1.09861	1.60944	0	2.56495	4.86753
2015	571	7.69803	2.83049	1	4.86753	2.07944	1.38629	1.38629	1.79176	3.09104	4.86753
2015	572	7.69803	3.34132	1	4.35671	1.79176	1.09861	0.693147	1.09861	2.48491	4.35671
2015	573	7.70029	3.36956	1	4.33073	3.3322	1.60944	1.09861	1.09861	2.83321	4.33073
2015	574	7.70075	2.75911	1	4.94164	0	1.60944	1.09861	1.79176	2.48491	4.94164
2015	575	7.70165	3.20184	1	4.49981	2.56495	1.09861	0.693147	1.38629	2.63906	4.49981
2015	576	7.70526	2.93458	0	4.77068	2.48491	1.09861	0	1.38629	2.56495	0
2015	577	7.70616	2.82336	1	4.8828	1.38629	1.94591	1.09861	1.60944	2.48491	4.8828
2015	578	7.70616	3.57903	1	4.12713	2.83321	1.09861	0.693147	1.09861	2.63906	4.12713
2015	579	6.77066	2.51366	1	5.19296	3.2581	1.60944	1.09861	0	3.04452	5.19296
2015	580	7.70751	2.73078	1	4.97673	2.07944	1.09861	0.693147	1.09861	2.56495	4.97673
2015	581	7.70751	2.83998	1	4.86753	2.89037	2.07944	1.09861	1.38629	2.48491	4.86753
2015	582	7.70931	2.88099	1	4.82831	1.38629	1.38629	1.09861	1.38629	2.56495	4.82831
2015	583	7.71423	3.13952	0	4.57471	1.60944	1.60944	1.09861	1.09861	2.63906	0
2015	584	7.71602	3.46752	1	4.2485	3.3673	1.09861	0.693147	0.693147	2.56495	4.2485
2015	585	7.7178	2.64262	0	5.07517	3.2581	0.693147	1.09861	0.693147	2.56495	0
2015	586	7.7178	3.22916	1	4.48864	2.56495	1.09861	0.693147	1.09861	2.63906	4.48864
2015	587	7.71824	3.16436	1	4.55388	3.17805	1.60944	0.693147	1.09861	2.3979	4.55388
2015	588	7.72091	3.51621	0	4.20469	2.63906	0.693147	1.09861	1.38629	2.48491	0
2015	589	6.7724	2.64883	1	5.07517	3.4012	1.09861	1.09861	0	2.30259	5.07517
2015	590	7.72533	3.12016	1	4.60517	2.19722	1.09861	0	1.38629	2.63906	4.60517
2015	591	7.72798	3.15326	1	4.57471	1.60944	1.09861	0.693147	1.09861	2.63906	4.57471
2015	592	7.72842	3.30357	1	4.42485	2.3979	1.09861	0.693147	1.09861	2.70805	4.42485
2015	593	7.7293	2.91711	1	4.81218	1.38629	0.693147	0	1.38629	2.83321	4.81218
2015	594	7.72974	3.18644	1	4.54329	2.48491	1.38629	1.38629	1.38629	2.77259	4.54329
2015	595	7.73105	3.00367	1	4.72739	2.63906	1.60944	1.38629	1.38629	2.70805	4.72739
2015	596	7.73193	3.6048	0	4.12713	1.60944	0.693147	0	0.693147	2.63906	0
2015	597	7.73281	3.12764	1	4.60517	2.99573	1.09861	0.693147	1.09861	2.48491	4.60517
2015	598	7.73412	3.21233	1	4.52179	1.79176	1.60944	1.09861	1.38629	2.48491	4.52179
2015	599	7.73543	2.8834	0	4.85203	3.29584	1.38629	1.38629	1.60944	2.3979	0
2015	600	7.73543	2.94794	1	4.78749	0	0.693147	0.693147	0.693147	2.19722	4.78749
2015	601	7.73936	2.86416	1	4.8752	2.30259	1.60944	1.09861	1.38629	2.83321	4.8752
2015	602	7.74197	3.19867	1	4.54329	1.38629	1.09861	1.09861	1.38629	2.77259	4.54329
2015	603	7.74197	3.35994	1	4.38203	1.09861	1.09861	0.693147	1.09861	2.63906	4.38203
2015	604	7.7437	2.95621	0	4.78749	2.63906	1.38629	1.09861	1.09861	2.63906	0
2015	605	7.7437	3.89356	1	3.85015	1.79176	1.09861	0	0.693147	2.19722	3.85015
2015	606	7.74457	3.09061	1	4.65396	2.99573	1.09861	1.09861	1.60944	2.30259	4.65396
2015	607	7.74544	3.2681	1	4.47734	3.29584	1.60944	1.09861	0	2.19722	4.47734
2015	608	7.7463	3.41557	1	4.33073	2.89037	1.60944	1.09861	1.38629	2.70805	4.33073
2015	609	7.74717	2.80552	0	4.94164	2.63906	1.38629	1.09861	1.60944	3.09104	0
2015	610	7.75534	2.96785	0	4.78749	2.19722	0.693147	1.09861	1.38629	2.63906	0
2015	611	7.75534	2.99316	1	4.76217	2.19722	1.60944	0.693147	1.38629	2.30259	4.76217
2015	612	7.75662	2.87572	0	4.88091	2.70805	1.09861	1.09861	1.38629	2.70805	0
2015	613	7.75791	3.15274	1	4.60517	2.83321	1.09861	1.09861	1.60944	2.56495	4.60517
2015	614	7.75876	3.07663	1	4.68213	1.60944	1.09861	0	1.09861	2.83321	4.68213
2015	615	7.75919	3.4417	1	4.31749	0	1.60944	1.09861	0.693147	2.77259	4.31749
2015	616	7.75961	3.22701	0	4.5326	2.56495	1.79176	0.693147	1.09861	2.70805	0
2015	617	7.76132	2.9497	1	4.81161	1.79176	1.79176	1.09861	1.09861	2.77259	4.81161
2015	618	7.76217	3.18746	1	4.57471	1.94591	1.09861	0.693147	1.38629	2.83321	4.57471
2015	619	7.76387	3.54731	1	4.21656	2.30259	1.09861	0.693147	1.38629	2.30259	4.21656
2015	620	7.7643	3.11034	1	4.65396	2.19722	1.79176	1.38629	1.09861	2.48491	4.65396
2015	621	7.76514	3.03776	1	4.72739	2.63906	0.693147	1.09861	1.38629	2.48491	4.72739
2015	622	7.76896	3.26915	0	4.49981	1.38629	1.38629	0.693147	1.09861	2.19722	0
2015	623	7.77065	3.09782	0	4.67283	0.693147	1.38629	1.09861	1.60944	2.63906	0
2015	624	7.77275	2.79602	0	4.97673	2.30259	1.79176	1.38629	0	2.56495	0
2015	625	7.77275	3.11879	0	4.65396	0	1.79176	1.09861	0	2.3979	0
2015	626	7.77528	2.94696	1	4.82831	2.48491	1.09861	0.693147	1.38629	2.63906	4.82831
2015	627	7.77528	3.90407	1	3.8712	3.13549	1.38629	0.693147	1.09861	2.3979	3.8712
2015	628	7.78239	3.28258	1	4.49981	2.83321	1.09861	1.09861	1.09861	2.70805	4.49981
2015	629	7.78531	3.10317	1	4.68213	0	1.09861	1.38629	0.693147	2.70805	4.68213
2015	630	7.78863	3.20366	1	4.58497	1.60944	1.38629	1.09861	1.38629	2.77259	4.58497
2015	631	7.79482	3.13138	1	4.66344	2.19722	1.09861	0.693147	1.38629	2.30259	4.66344
2015	632	7.79852	3.67139	0	4.12713	3.17805	0.693147	0.693147	1.09861	2.56495	0
2015	633	7.79893	3.01144	0	4.78749	2.56495	1.38629	1.09861	1.60944	2.56495	0
2015	634	7.79893	3.57854	1	4.22039	1.38629	1.60944	1.09861	0.693147	2.77259	4.22039
2015	635	7.79975	2.94811	1	4.85164	1.60944	1.79176	1.38629	1.38629	2.70805	4.85164
2015	636	7.79975	3.10841	0	4.69135	1.60944	1.09861	0.693147	1.38629	2.77259	0
2015	637	7.80343	3.14	0	4.66344	1.79176	1.60944	1.09861	1.38629	2.70805	0
2015	638	7.80629	3.07009	1	4.7362	3.13549	1.38629	1.09861	1.38629	2.48491	4.7362
2015	639	7.80629	3.61663	0	4.18965	2.30259	1.79176	1.09861	1.09861	2.63906	0
2015	640	7.8067	2.95506	1	4.85164	2.70805	1.09861	1.09861	1.38629	2.3979	4.85164
2015	641	7.8067	3.32166	1	4.48503	1.09861	1.38629	1.38629	1.09861	2.70805	4.48503
2015	642	7.80751	2.95587	1	4.85164	2.48491	0.693147	0.693147	1.38629	2.30259	4.85164
2015	643	7.80832	2.64354	0	5.16479	3.13549	1.38629	1.60944	1.38629	2.3979	0
2015	644	7.81076	3.49327	1	4.31749	2.70805	1.38629	1.09861	1.09861	2.70805	4.31749
2015	645	7.81319	3.0858	1	4.72739	2.77259	1.38629	1.09861	1.38629	2.07944	4.72739
2015	646	7.81561	3.72127	1	4.09434	2.3979	1.09861	1.09861	1.09861	2.83321	4.09434
2015	647	7.81763	3.56913	1	4.2485	3.13549	1.38629	1.09861	1.09861	2.30259	4.2485
2015	648	7.81923	2.97505	1	4.84419	1.09861	0.693147	1.38629	1.38629	2.94444	4.84419
2015	649	7.82244	2.95491	0	4.86753	2.56495	0.693147	0	1.38629	2.30259	0
2015	650	7.82963	3.25492	0	4.57471	3.04452	1.09861	1.09861	1.09861	2.56495	0
2015	651	7.82963	3.65524	1	4.17439	2.94444	1.60944	1.38629	1.09861	2.94444	4.17439
2015	652	7.82963	3.97948	0	3.85015	2.07944	1.79176	0.693147	1.09861	2.30259	0
2015	653	7.8336	3.33379	1	4.49981	2.30259	1.09861	0.693147	1.38629	2.3979	4.49981
2015	654	7.8336	3.62891	1	4.20469	2.56495	1.60944	1.09861	1.09861	2.30259	4.20469
2015	655	7.83637	3.39372	1	4.44265	3.13549	0.693147	1.09861	1.09861	2.19722	4.44265
2015	656	7.84385	3.53978	1	4.30407	2.3979	1.38629	0	0.693147	2.48491	4.30407
2015	657	7.84463	3.05714	1	4.78749	3.09104	0	0	1.38629	3.29584	4.78749
2015	658	7.84502	3.18159	1	4.66344	3.2581	1.09861	0.693147	1.09861	2.77259	4.66344
2015	659	7.84581	4.20822	0	3.63759	2.89037	1.09861	0.693147	0	2.07944	0
2015	660	7.84815	3.47871	1	4.36945	3.04452	1.60944	1.38629	1.09861	2.94444	4.36945
2015	661	7.84893	3.28459	1	4.56435	1.94591	0.693147	1.38629	1.09861	2.63906	4.56435
2015	662	7.84893	3.7218	1	4.12713	2.3979	0.693147	1.09861	0.693147	2.3979	4.12713
2015	663	7.85088	3.50708	1	4.34381	1.09861	1.38629	0.693147	1.09861	2.48491	4.34381
2015	664	7.8536	3.66395	0	4.18965	2.83321	1.38629	1.09861	1.09861	2.48491	0
2015	665	7.85671	3.60821	1	4.2485	0.693147	1.60944	1.09861	1.09861	2.89037	4.2485
2015	666	6.78594	2.78424	1	5.07517	3.2581	1.60944	1.38629	1.09861	2.19722	5.07517
2015	667	7.86173	2.92725	0	4.93447	0.693147	1.79176	1.09861	1.38629	2.56495	0
2015	668	7.8625	3.73536	1	4.12713	2.63906	1.60944	1.38629	1.09861	2.48491	4.12713
2015	669	7.86327	3.20931	1	4.65396	3.3673	1.09861	1.09861	1.38629	2.56495	4.65396
2015	670	7.86327	3.64376	0	4.21951	3.2581	1.38629	1.09861	1.38629	2.56495	0
2015	671	7.86404	3.25687	1	4.60717	1.94591	1.09861	1.09861	1.38629	2.70805	4.60717
2015	672	7.86749	3.30314	0	4.56435	3.3673	1.60944	1.09861	1.09861	2.3979	0
2015	673	7.8694	3.45056	1	4.41884	1.38629	1.09861	1.09861	1.09861	2.3979	4.41884
2015	674	7.87322	2.73742	0	5.1358	3.13549	1.09861	0	1.38629	2.19722	0
2015	675	7.87322	3.81277	1	4.06044	2.94444	1.38629	1.09861	1.09861	2.56495	4.06044
2015	676	7.87398	3.55649	1	4.31749	1.60944	1.60944	1.38629	1.09861	2.70805	4.31749
2015	677	7.87474	2.9331	1	4.94164	2.30259	1.09861	1.09861	0	2.83321	4.94164
2015	678	7.87474	3.0072	1	4.86753	2.48491	1.09861	0.693147	1.38629	2.56495	4.86753
2015	679	7.87474	3.64063	1	4.23411	1.79176	1.09861	0.693147	1.09861	2.56495	4.23411
2015	680	7.87967	3.20684	1	4.67283	1.38629	1.38629	1.60944	1.60944	2.77259	4.67283
2015	681	7.88345	4.35503	0	3.52842	3.43399	0.693147	0	0	2.48491	0
2015	682	7.88646	3.09897	1	4.78749	1.38629	1.38629	1.09861	1.38629	2.70805	4.78749
2015	683	7.88908	3.28391	0	4.60517	2.77259	1.60944	0.693147	1.38629	2.48491	0
2015	684	7.89283	3.02529	1	4.86753	3.09104	1.60944	0.693147	1.38629	2.63906	4.86753
2015	685	7.89283	3.39302	1	4.49981	1.38629	1.79176	1.09861	1.09861	2.70805	4.49981
2015	686	7.89469	3.42878	1	4.46591	1.09861	1.38629	0.693147	1.09861	2.56495	4.46591
2015	687	7.90064	3.94059	0	3.96005	1.38629	1.09861	0.693147	0.693147	2.83321	0
2015	688	6.79032	2.85613	1	5.0471	3.17805	1.60944	1.09861	1.09861	2.30259	5.0471
2015	689	7.9036	3.29843	0	4.60517	3.21888	1.09861	1.60944	0.693147	2.70805	0
2015	690	7.9047	3.0238	1	4.88091	2.48491	1.60944	1.38629	1.38629	2.70805	4.88091
2015	691	7.90618	3.77904	1	4.12713	2.99573	1.38629	0.693147	0.693147	2.56495	4.12713
2015	692	7.90986	3.69035	1	4.21951	2.07944	1.38629	1.09861	0.693147	2.3979	4.21951
2015	693	7.91132	3.21084	1	4.70048	2.48491	1.38629	1.09861	1.38629	2.63906	4.70048
2015	694	7.91132	4.04012	0	3.8712	0	0.693147	0	0.693147	1.79176	0
2015	695	7.91242	3.27769	1	4.63473	2.19722	0.693147	0	0.693147	2.56495	4.63473
2015	696	7.91498	3.11919	1	4.79579	2.19722	1.09861	1.09861	1.09861	2.19722	4.79579
2015	697	7.91571	3.4159	0	4.49981	1.09861	1.09861	0.693147	1.38629	2.77259	0
2015	698	6.91826	2.93466	1	4.98361	1.60944	1.60944	1.38629	1.38629	2.3979	4.98361
2015	699	7.91972	3.55027	0	4.36945	2.94444	1.60944	1.38629	0.693147	2.63906	0
2015	700	7.92262	3.73297	1	4.18965	3.2581	1.38629	1.60944	1.09861	2.19722	4.18965
2015	701	7.92407	3.22359	1	4.70048	0	1.09861	0	1.09861	2.3979	4.70048
2015	702	7.92407	3.55462	0	4.36945	2.19722	0.693147	0	0	2.48491	0
2015	703	7.9266	3.53215	1	4.39445	1.60944	1.09861	1.09861	1.09861	2.77259	4.39445
2015	704	6.79309	2.83718	1	5.09375	2.89037	1.60944	1.38629	1.38629	2.48491	5.09375
2015	705	7.93093	3.11064	1	4.82028	2.94444	1.09861	1.09861	1.38629	2.77259	4.82028
2015	706	7.93272	3.83838	1	4.09434	2.70805	1.09861	1.09861	1.09861	2.3979	4.09434
2015	707	7.93666	2.86149	0	5.07517	1.60944	1.79176	1.09861	1.60944	2.77259	0
2015	708	7.93809	3.28413	0	4.65396	2.63906	1.60944	1.09861	1.38629	2.3979	0
2015	709	7.9388	3.4062	1	4.5326	1.79176	1.09861	0.693147	1.09861	2.70805	4.5326
2015	710	7.94768	3.56565	1	4.38203	2.63906	0.693147	1.09861	1.38629	2.83321	4.38203
2015	711	7.9505	3.48459	1	4.46591	3.13549	1.09861	1.09861	1.38629	2.19722	4.46591
2015	712	7.95226	3.35714	1	4.59512	3.17805	1.38629	0.693147	1.38629	2.77259	4.59512
2015	713	7.95543	3.16793	1	4.78749	1.09861	1.60944	0.693147	1.09861	2.83321	4.78749
2015	714	7.96032	3.33535	1	4.62497	2.48491	1.79176	1.09861	1.38629	2.63906	4.62497
2015	715	7.96381	3.11178	1	4.85203	2.56495	1.79176	1.09861	1.38629	2.89037	4.85203
2015	716	7.96693	3.71844	0	4.2485	1.60944	1.60944	1.09861	1.09861	2.48491	0
2015	717	7.96763	3.18014	1	4.78749	2.30259	1.79176	1.09861	1.60944	2.83321	4.78749
2015	718	7.96901	3.84188	1	4.12713	1.38629	1.38629	1.09861	1.09861	2.89037	4.12713
2015	719	7.97281	3.69614	0	4.27667	0	1.38629	0.693147	1.09861	2.56495	0
2015	720	7.97694	3.59092	0	4.38602	1.09861	1.38629	1.09861	1.09861	2.56495	0
2015	721	6.79773	2.93019	1	5.0471	3.2581	1.09861	1.09861	1.38629	2.89037	5.0471
2015	722	7.97865	3.536	1	4.44265	3.29584	0.693147	1.38629	1.38629	2.89037	4.44265
2015	723	7.979	3.09809	1	4.88091	1.79176	1.38629	1.09861	0.693147	2.77259	4.88091
2015	724	7.9882	3.25201	0	4.7362	3.3322	0.693147	0.693147	0.693147	2.3979	0
2015	725	7.98956	3.10676	1	4.8828	2.07944	1.09861	1.09861	1.38629	2.94444	4.8828
2015	726	7.99328	3.38811	1	4.60517	2.19722	0.693147	1.38629	1.38629	2.56495	4.60517
2015	727	7.99531	3.61328	0	4.38203	2.30259	1.60944	1.09861	1.38629	2.30259	0
2015	728	7.99901	3.11621	1	4.8828	1.60944	1.38629	1.09861	1.60944	3.04452	4.8828
2015	729	8.00035	3.33691	0	4.66344	2.30259	0	0	1.38629	2.70805	0
2015	730	8.00202	3.26583	1	4.7362	2.89037	1.38629	1.38629	1.60944	2.3979	4.7362
2015	731	8.01136	3.22386	1	4.78749	3.17805	1.09861	1.09861	1.38629	2.70805	4.78749
2015	732	8.014	3.22651	0	4.78749	1.79176	1.38629	1.38629	1.38629	2.56495	0
2015	733	8.01731	3.34448	0	4.67283	2.89037	0.693147	1.38629	1.38629	2.89037	0
2015	734	6.80262	2.98922	1	5.03695	0.693147	1.60944	1.38629	1.38629	2.94444	5.03695
2015	735	8.0265	3.54916	1	4.47734	2.77259	1.09861	1.09861	1.38629	2.56495	4.47734
2015	736	8.02845	3.64643	1	4.38203	3.17805	1.38629	1.60944	1.38629	2.63906	4.38203
2015	737	8.02976	3.32928	1	4.70048	3.04452	0.693147	1.38629	1.38629	2.07944	4.70048
2015	738	8.03528	3.36245	1	4.67283	2.89037	1.60944	0.693147	1.38629	2.89037	4.67283
2015	739	8.04431	3.47996	0	4.56435	2.56495	1.60944	0.693147	1.38629	2.48491	0
2015	740	7.61295	3.50325	0	4.54329	1.09861	1.38629	1.38629	1.38629	2.30259	0
2015	741	7.70833	3.17295	0	4.8752	2.07944	1.60944	0.693147	1.38629	2.56495	0
2015	742	7.19669	3.957	0	4.09434	0	1.09861	0.693147	0.693147	2.63906	0
2015	743	8.0523	3.25651	1	4.79579	1.60944	1.60944	1.09861	0	2.56495	4.79579
2015	744	8.06621	3.57757	1	4.48864	0	1.09861	1.09861	1.09861	2.70805	4.48864
2015	745	8.06684	3.60093	1	4.46591	2.63906	0.693147	1.09861	1.38629	2.63906	4.46591
2015	746	8.60681	3.30592	0	4.76217	2.07944	1.60944	0.693147	1.38629	2.99573	0
2015	747	8.60684	3.12676	0	4.94164	2.30259	1.09861	1.60944	1.60944	3.04452	0
2015	748	8.0684	3.18674	1	4.88166	2.89037	1.60944	1.38629	1.60944	3.04452	4.88166
2015	749	6.80697	2.83855	1	5.23111	0.693147	0.693147	1.38629	0	3.17805	5.23111
2015	750	8.08055	3.47538	1	4.60517	2.19722	1.60944	1.38629	1.38629	2.77259	4.60517
2015	751	6.80852	3.01	1	5.07517	1.60944	1.09861	1.38629	1.60944	3.09104	5.07517
2015	752	8.08703	3.29953	1	4.78749	1.09861	1.60944	1.09861	1.38629	2.89037	4.78749
2015	753	6.80898	2.925	1	5.16479	3.13549	1.38629	1.60944	1.09861	2.63906	5.16479
2015	754	8.09255	3.54925	1	4.54329	2.48491	1.38629	0	1.38629	2.63906	4.54329
2015	755	8.61023	3.62495	0	4.47734	2.30259	1.38629	1.60944	1.38629	2.3979	0
2015	756	8.1041	3.37671	1	4.72739	1.09861	0.693147	1.09861	1.38629	2.19722	4.72739
2015	757	8.10983	3.52486	1	4.58497	1.79176	1.60944	1.09861	1.38629	2.94444	4.58497
2015	758	8.11253	3.7305	1	4.38203	2.3979	1.09861	1.09861	1.09861	2.19722	4.38203
2015	759	8.11313	3.26894	1	4.84419	0	1.38629	1.09861	1.09861	2.89037	4.84419
2015	760	7.23104	3.50796	0	4.60517	1.60944	0.693147	1.38629	0	2.63906	0
2015	761	8.1194	3.67675	1	4.44265	3.29584	1.09861	1.09861	1.09861	2.70805	4.44265
2015	762	7.27537	4.20738	0	3.91202	3.2581	0.693147	1.38629	1.09861	3.04452	0
2015	763	8.12029	3.3328	1	4.78749	2.48491	1.09861	0.693147	0	2.63906	4.78749
2015	764	8.12059	3.26078	1	4.85981	2.63906	0.693147	0.693147	1.38629	2.77259	4.85981
2015	765	8.12296	3.21031	1	4.91265	0	1.60944	0.693147	1.38629	2.30259	4.91265
2015	766	6.81351	3.05988	1	5.07517	3.3322	1.38629	1.09861	0.693147	2.77259	5.07517
2015	767	8.61444	3.31608	0	4.82831	3.21888	1.09861	1.09861	1.38629	2.77259	0
2015	768	8.6149	3.22904	0	4.91998	2.30259	1.79176	1.60944	0	2.19722	0
2015	769	8.1496	3.25176	1	4.89784	2.07944	1.09861	0	1.09861	2.89037	4.89784
2015	770	8.61519	3.14127	0	5.01064	1.60944	1.79176	1.38629	1.38629	2.3979	0
2015	771	6.81557	2.9299	1	5.22575	2.3979	1.38629	1.09861	0	2.48491	5.22575
2015	772	6.81557	2.96269	1	5.19296	2.07944	1.60944	1.60944	1.79176	3.09104	5.19296
2015	773	8.15622	3.31204	1	4.84419	2.83321	1.09861	1.60944	1.60944	2.89037	4.84419
2015	774	7.66014	3.14645	1	5.01064	1.79176	1.38629	1.09861	1.60944	2.99573	5.01064
2015	775	8.15995	3.45947	1	4.70048	3.3673	1.79176	1.09861	1.38629	3.09104	4.70048
2015	776	8.16423	3.37673	1	4.78749	2.07944	1.38629	1.60944	1.60944	2.83321	4.78749
2015	777	8.16877	3.34046	1	4.82831	2.63906	1.09861	1.09861	1.60944	2.77259	4.82831
2015	778	8.16962	3.30209	1	4.86753	2.07944	1.09861	1.09861	1.09861	2.30259	4.86753
2015	779	8.17019	3.22569	1	4.9445	2.07944	1.60944	0.693147	1.38629	2.63906	4.9445
2015	780	6.81761	3.12901	1	5.0471	1.79176	1.60944	1.38629	1.38629	2.94444	5.0471
2015	781	8.18228	3.6284	1	4.55388	2.83321	0.693147	0.693147	0	1.79176	4.55388
2015	782	8.18256	3.57739	1	4.60517	3.13549	1.09861	1.09861	1.38629	2.70805	4.60517
2015	783	6.61865	3.82976	0	4.35671	0.693147	1.09861	1.09861	1.09861	2.70805	0
2015	784	8.1873	3.86981	1	4.31749	3.3322	1.38629	1.09861	0.693147	2.3979	4.31749
2015	785	6.61915	4.50258	0	3.68888	3.43399	1.38629	0.693147	1.09861	2.30259	0
2015	786	8.19368	3.5687	1	4.62497	3.13549	1.38629	0.693147	1.09861	2.3979	4.62497
2015	787	8.19451	3.40701	1	4.78749	3.17805	0.693147	1.38629	1.38629	2.56495	4.78749
2015	788	6.61962	4.08529	0	4.11087	0	1.38629	0.693147	1.09861	2.89037	0
2015	789	8.19699	3.66439	1	4.5326	3.17805	1.38629	1.09861	1.38629	2.89037	4.5326
2015	790	6.81989	3.18163	1	5.01728	0.693147	1.60944	0.693147	1.09861	2.3979	5.01728
2015	791	6.62003	3.45536	0	4.74493	0.693147	1.09861	1.09861	1.38629	2.94444	0
2015	792	6.62071	3.51578	0	4.69135	3.2581	1.09861	1.09861	1.38629	2.48491	0
2015	793	8.20822	3.60305	1	4.60517	0.693147	0	0	1.38629	2.07944	4.60517
2015	794	8.22255	3.64784	1	4.57471	2.63906	1.60944	0.693147	1.38629	2.48491	4.57471
2015	795	8.22309	3.61792	1	4.60517	2.89037	1.60944	0.693147	1.38629	2.99573	4.60517
2015	796	8.23058	3.28893	1	4.94164	2.83321	1.09861	1.09861	1.38629	2.94444	4.94164
2015	797	8.23058	3.4684	1	4.76217	2.07944	1.09861	0.693147	1.38629	2.3979	4.76217
2015	798	8.23377	3.59904	1	4.63473	1.09861	0.693147	1.38629	1.38629	2.89037	4.63473
2015	799	8.24065	3.62553	1	4.61512	2.30259	1.38629	0.693147	1.38629	2.19722	4.61512
2015	800	8.24091	3.48732	1	4.75359	2.3979	1.60944	1.09861	1.38629	2.89037	4.75359
2015	801	8.24118	3.71939	1	4.52179	1.38629	0.693147	0.693147	1.09861	2.30259	4.52179
2015	802	8.2467	3.78079	1	4.46591	2.30259	1.09861	1.09861	1.09861	2.56495	4.46591
2015	803	8.25894	3.46315	1	4.79579	2.19722	1.79176	1.38629	1.38629	2.30259	4.79579
2015	804	6.82597	2.86609	1	5.39363	1.38629	1.09861	0.693147	1.60944	3.04452	5.39363
2015	805	6.82787	3.05833	1	5.22036	2.07944	1.79176	1.09861	1.60944	2.63906	5.22036
2015	806	6.82805	3.23703	1	5.04343	3.3322	1.09861	1.09861	1.38629	2.56495	5.04343
2015	807	6.62843	4.15712	0	4.12713	2.48491	0.693147	0.693147	1.09861	2.63906	0
2015	808	8.2923	3.50481	1	4.78749	3.4012	1.38629	1.09861	1.38629	2.83321	4.78749
2015	809	8.30721	3.86456	1	4.44265	2.83321	1.60944	1.09861	1.09861	2.94444	4.44265
2015	810	7.82857	3.23327	0	5.07517	2.70805	1.38629	1.38629	1.79176	2.70805	0
2015	811	6.63124	3.37074	0	4.94164	0.693147	1.38629	1.09861	1.09861	2.63906	0
2015	812	8.31287	3.82874	1	4.48413	2.89037	1.60944	1.38629	1.38629	2.63906	4.48413
2015	813	8.31532	3.71015	1	4.60517	3.13549	1.38629	0.693147	1.38629	3.09104	4.60517
2015	814	6.8317	2.61325	1	5.70378	0	1.09861	0.693147	0	2.77259	5.70378
2015	815	6.63185	4.22415	0	4.09434	2.77259	1.38629	1.09861	1.38629	2.48491	0
2015	816	8.32288	3.39563	1	4.92725	3.3673	1.60944	1.09861	1.38629	2.99573	4.92725
2015	817	8.32361	3.47158	1	4.85203	2.94444	1.60944	1.60944	1.38629	2.56495	4.85203
2015	818	8.32409	3.67013	1	4.65396	3.04452	1.38629	1.09861	1.38629	2.77259	4.65396
2015	819	6.83275	3.25231	1	5.07517	2.99573	1.60944	1.38629	1.09861	2.77259	5.07517
2015	820	6.63299	4.0814	0	4.2485	0.693147	1.09861	0.693147	0	2.19722	0
2015	821	8.3311	3.38946	1	4.94164	2.48491	1.38629	1.09861	1.38629	2.94444	4.94164
2015	822	8.33207	3.43423	1	4.89784	3.29584	1.79176	1.09861	1.38629	2.48491	4.89784
2015	823	8.33423	3.78035	1	4.55388	2.56495	1.09861	0.693147	1.38629	2.77259	4.55388
2015	824	6.83495	3.05167	1	5.29782	1.60944	1.38629	0	1.79176	3.2581	5.29782
2015	825	8.35726	3.53698	1	4.82028	1.79176	1.38629	1.60944	1.79176	2.63906	4.82028
2015	826	6.63657	2.80499	0	5.56068	1.60944	1.60944	1.09861	0.693147	2.63906	0
2015	827	6.36707	3.38346	1	4.98361	3.2581	1.09861	0.693147	0	2.48491	4.98361
2015	828	6.83752	3.29999	1	5.07517	3.04452	1.60944	1.09861	1.60944	3.04452	5.07517
2015	829	8.37977	3.67929	1	4.70048	2.89037	1.60944	1.09861	1.60944	2.99573	4.70048
2015	830	6.63805	3.55214	0	4.82831	1.38629	1.79176	1.09861	0.693147	2.30259	0
2015	831	8.3816	3.59411	1	4.78749	3.21888	1.09861	1.38629	1.09861	2.77259	4.78749
2015	832	6.63952	4.10479	0	4.29046	2.3979	1.60944	0.693147	0.693147	2.56495	0
2015	833	7.05099	4.3886	0	4.00733	2.94444	0	0	0.693147	2.07944	0
2015	834	8.4145	3.55468	1	4.85981	1.94591	1.60944	1.60944	1.60944	2.83321	4.85981
2015	835	8.44591	3.57838	1	4.86753	2.3979	1.38629	0.693147	1.38629	2.63906	4.86753
2015	836	8.64572	4.15317	0	4.30407	1.09861	1.60944	1.09861	1.09861	2.48491	0
2015	837	8.47157	3.72664	1	4.74493	1.60944	0.693147	1.38629	1.60944	2.70805	4.74493
2015	838	7.66614	3.46574	1	5.01064	2.07944	1.79176	1.09861	1.38629	2.48491	5.01064
2015	839	8.48756	3.81473	1	4.67283	1.09861	1.09861	0.693147	1.38629	2.89037	4.67283
2015	840	6.84892	3.41403	1	5.07517	3.43399	2.30259	1.60944	1.38629	2.48491	5.07517
2015	841	7.18467	4.20224	0	4.29046	3.43399	1.38629	0	0	2.3979	0
2015	842	6.84939	3.37593	1	5.11799	2.3979	1.09861	1.38629	1.60944	2.63906	5.11799
2015	843	8.4976	3.71011	1	4.78749	2.77259	1.60944	1.09861	1.38629	2.70805	4.78749
2015	844	8.49903	3.55739	1	4.94164	2.83321	1.09861	1.38629	0	2.48491	4.94164
2015	845	8.50289	3.97525	0	4.52764	3.2581	1.38629	1.09861	1.09861	2.3979	0
2015	846	8.50472	3.59944	1	4.90527	2.77259	1.38629	1.09861	1.38629	2.56495	4.90527
2015	847	8.50755	3.85359	1	4.65396	3.43399	1.38629	1.38629	1.09861	2.63906	4.65396
2015	848	8.51979	3.94508	0	4.57471	3.43399	1.60944	1.38629	1.38629	2.89037	0
2015	849	6.85246	3.44939	1	5.07517	3.4012	1.60944	1.09861	1.38629	2.63906	5.07517
2015	850	8.65285	3.45335	0	5.07517	3.46574	1.09861	1.38629	1.09861	2.30259	0
2015	851	8.53444	3.9701	0	4.56435	0	1.09861	1.09861	1.60944	2.07944	0
2015	852	6.56484	3.58123	1	4.98361	3.46574	1.60944	1.09861	1.38629	2.56495	4.98361
2015	853	8.5732	3.96803	0	4.60517	0	1.38629	0.693147	1.60944	2.99573	0
2015	854	8.66103	3.90984	0	4.70048	3.4012	1.09861	1.09861	1.38629	3.21888	0
2015	855	7.26216	4.45649	0	4.17439	3.4012	1.09861	0.693147	0.693147	1.79176	0
2015	856	8.69918	3.83165	1	4.86753	0	1.38629	1.09861	1.09861	2.3979	4.86753
2015	857	8.67101	4.21032	0	4.49981	2.19722	1.79176	1.38629	1.60944	2.89037	0
2015	858	8.72291	3.90262	1	4.82028	2.56495	1.38629	1.60944	1.79176	2.70805	4.82028
2015	859	6.68737	3.63678	1	5.09987	3.4012	0.693147	1.09861	1.38629	2.70805	5.09987
2015	860	8.67806	3.70546	0	5.07517	3.3673	1.79176	1.60944	0.693147	2.19722	0
2015	861	7.3996	4.56717	0	4.2485	3.43399	1.09861	1.09861	1.09861	2.99573	0
2015	862	8.68343	4.04685	0	4.78749	3.04452	1.38629	1.09861	1.09861	2.56495	0
2015	863	8.69317	4.48903	0	4.44265	2.89037	1.60944	0.693147	1.09861	2.19722	0
2015	864	6.90208	3.22166	1	5.79909	1.60944	1.60944	1.60944	0	3.13549	5.79909
2015	865	9.03086	4.66141		4.36945	1.38629	1.38629	0	1.38629	2.30259	0
2015	866	9.25273	3.48441		5.76832	3.29584	1.38629	1.60944	1.09861	3.21888	0
2015	867	9.31127	4.2361		5.07517	3.13549	2.07944	1.09861	0	2.70805	0
