# Supplementary material for: Dilution effect of the building area on energy intensity in urban residential buildings
Source: Nat Commun. 2019 Oct 30;10:4944. doi: 10.1038/s41467-019-12852-9 (PMC6821746; doi:10.1038/s41467-019-12852-9)
Supplement: Supplementary file 4 — Supplementary Data 2 [file 41467_2019_12852_MOESM4_ESM.xlsx]

## Sheet: d1
year	ID	y2	y1	D	x1	x2	x3	x4	x5	x6	x11	PS	match_id
2015	847	4952	47.1619	1	105	3.43399	4	4	3	14	1	0.42967	4
2015	4	1839.54	22.5368	1	62	2.94444	2	3	4	10	0	0.42481	4
2015	852	709.698	35.9178	1	146	3.46574	5	3	4	13	1	0.54411	6
2015	6	1901.22	22.2681	1	70	0	4	3	3	11	0	0.53299	6
2015	749	904.123	17.0909	1	187	0.693147	2	4	1	24	1	0.5389	10
2015	10	1964.5	22.4584	1	80	2.48491	3	5	3	13	0	0.52117	10
2015	743	3141	25.9587	1	121	1.60944	5	3	1	13	1	0.16295	12
2015	12	1583.25	11.2444	1	45	2.77259	2	3	2	11	0	0.15204	12
2015	208	1214	10.0331	1	121	2.89037	2	1	4	7	1	0.22328	14
2015	14	1742.47	8.1746	1	63	1.79176	3	2	3	7	0	0.20829	14
2015	258	1337	13.6429	1	98	2.19722	1	2	3	12	1	0.27635	16
2015	16	1846.93	8.2	1	65	3.3673	4	2	3	13	0	0.27763	16
2015	846	4938	36.5778	1	135	2.77259	4	3	4	13	1	0.57832	27
2015	27	621	11.717	1	53	1.79176	4	2	3	19	0	0.58566	27
2015	701	2763	25.1182	1	110	0	3	1	3	11	1	0.37495	43
2015	43	703	11.5246	1	61	1.79176	3	3	3	11	0	0.37245	43
2015	803	3862	31.9174	1	121	2.19722	6	4	4	10	1	0.63286	45
2015	45	725	9.0625	1	80	2.56495	5	3	3	20	0	0.64458	45
2015	579	871.888	12.35	1	180	3.2581	5	3	1	21	1	0.25043	54
2015	54	772	12.8667	1	60	2.63906	2	3	3	10	0	0.26747	54
2015	249	1322	11.0167	1	120	3.04452	4	3	3	11	1	0.30169	68
2015	68	829	12.5606	1	66	2.89037	6	3	3	10	0	0.31885	68
2015	11	1777.99	17.5863	1	114.19	2.07944	5	2	2	9	1	0.14208	71
2015	71	838	17.8298	1	47	1.60944	3	1	2	10	0	0.1235	71
2015	753	905.945	18.6343	1	175	3.13549	4	5	3	14	1	0.52312	78
2015	78	6391.53	10.1765	1	85	2.19722	5	3	3	15	0	0.51157	78
2015	757	3327	33.949	1	98	1.79176	5	3	4	19	1	0.81915	87
2015	87	893	12.942	1	69	2.19722	7	4	4	16	0	0.80632	87
2015	631	2428	22.9057	1	106	2.19722	3	2	4	10	1	0.43463	90
2015	90	902	13.6667	1	66	1.60944	3	3	3	13	0	0.45091	90
2015	621	2357	20.8584	1	113	2.63906	2	3	4	12	1	0.51523	96
2015	96	920	10.2222	1	90	0	6	4	2	13	0	0.51041	96
2015	488	1956	13.04	1	150	1.94591	2	1	3	12	1	0.25335	101
2015	101	929	14.9839	1	62	3.21888	4	3	3	10	0	0.26344	101
2015	590	2265	22.65	1	100	2.19722	3	1	4	14	1	0.49738	103
2015	103	940	14.4615	1	65	1.09861	3	2	2	21	0	0.48743	103
2015	34	662	6.01818	1	110	2.3979	2	1	3	15	1	0.30465	104
2015	104	940	23.5	1	40	2.3979	2	3	3	11	0	0.31061	104
2015	513	2025	20.25	1	100	2.30259	2	2	3	11	1	0.25973	106
2015	106	949	18.98	1	50	3.29584	3	3	3	10	0	0.24326	106
2015	696	2738	22.6281	1	121	2.19722	3	3	3	9	1	0.28545	112
2015	112	1640.16	13.7429	1	70	0.693147	3	3	2	11	0	0.27428	112
2015	570	2202	16.9385	1	130	2.19722	3	5	1	13	1	0.19353	116
2015	116	1635.15	16.2	1	60	1.79176	2	2	3	6	0	0.17498	116
2015	110	958	9.58	1	100	1.38629	3	1	2	13	1	0.18411	125
2015	125	1824.84	19.8594	1	49.8	3.3322	4	2	3	9	0	0.18571	125
2015	490	1961	13.0733	1	150	1.38629	3	4	4	14	1	0.74836	126
2015	126	7315.17	10.4211	1	95	2.48491	3	5	4	15	0	0.76008	126
2015	629	2405	22.2685	1	108	0	3	4	2	15	1	0.51543	127
2015	127	2034.59	10.6882	1	93	3.21888	4	3	4	12	0	0.51006	127
2015	400	1710	14.4915	1	118	2.99573	5	2	3	11	1	0.26462	129
2015	129	1715.81	14.8358	1	67	1.94591	2	2	3	11	0	0.2822	129
2015	597	2282	22.82	1	100	2.99573	3	2	3	12	1	0.25863	132
2015	132	1743.85	15.9148	1	63.4	2.30259	2	3	3	9	0	0.26243	132
2015	600	2288	19.0667	1	120	0	2	2	2	9	1	0.20084	134
2015	134	1823.4	19.0566	1	53	3.21888	3	3	3	7	0	0.18092	134
2015	209	1216	10.5739	1	115	2.56495	1	4	4	12	1	0.57027	152
2015	152	2079.86	12.9634	1	82	2.83321	6	5	3	13	0	0.55479	152
2015	831	4366	36.3833	1	120	3.21888	3	4	3	16	1	0.49245	160
2015	160	1861.48	12.0111	1	90	1.38629	5	2	3	14	0	0.47284	160
2015	69	831	22.8025	1	150	3.21888	5	3	3	11	1	0.30731	166
2015	166	1111	19.4912	1	57	2.63906	5	3	3	9	0	0.29023	166
2015	814	926.768	13.6433	1	300	0	3	2	1	16	1	0.23723	176
2015	176	1135	16.9403	1	67	3.3673	5	2	3	10	0	0.21859	176
2015	201	1200	11.3208	1	106	2.94444	4	3	4	13	1	0.5649	181
2015	181	1154	12.1474	1	95	2.83321	3	2	4	15	0	0.54993	181
2015	114	1790.29	6.74825	1	143	3.21888	2	3	3	15	1	0.37142	182
2015	182	1158	16.7826	1	69	2.94444	3	3	3	14	0	0.37997	182
2015	794	3724	38.3918	1	97	2.63906	5	2	4	12	1	0.50671	188
2015	188	1167	16.6714	1	70	1.94591	3	2	3	17	0	0.48705	188
2015	806	923.385	25.4581	1	155	3.3322	3	3	4	13	1	0.51379	191
2015	191	1174	14.675	1	80	2.07944	3	3	3	16	0	0.51321	191
2015	799	3792	37.5446	1	101	2.30259	4	2	4	9	1	0.41393	192
2015	192	1178	19.6333	1	60	2.89037	4	3	3	14	0	0.40365	192
2015	688	889.2	17.3941	1	155.57	3.17805	5	3	3	10	1	0.28232	194
2015	194	1185	23.7	1	50	1.09861	4	3	2	12	0	0.29173	194
2015	591	2271	23.4124	1	97	1.60944	3	2	3	14	1	0.41478	197
2015	197	1193	17.806	1	67	1.79176	4	3	3	12	0	0.42402	197
2015	658	2553	24.0849	1	106	3.2581	3	2	3	16	1	0.35348	203
2015	203	1205	18.2576	1	66	2.30259	2	2	3	14	0	0.34354	203
2015	756	3308	29.2743	1	113	1.09861	2	3	4	9	1	0.53809	220
2015	220	1241	13.7889	1	90	2.89037	5	3	4	11	0	0.52347	220
2015	321	1470	11.76	1	125	1.09861	5	1	2	8	1	0.13023	223
2015	223	1246	26.5106	1	47	2.89037	4	3	2	9	0	0.13488	223
2015	525	865.148	10.3367	1	199	1.09861	2	2	3	15	1	0.46751	225
2015	225	1248	19.2	1	65	2.99573	4	3	4	10	0	0.4613	225
2015	362	1586	15.86	1	100	2.56495	2	1	3	12	1	0.21783	229
2015	229	1258	22.8727	1	55	3.4012	4	3	2	15	0	0.22761	229
2015	827	582.348	29.4726	1	146	3.2581	3	2	1	12	1	0.06062	230
2015	230	1263	25.8282	1	48.9	1.79176	2	2	1	7	0	0.04648	230
2015	530	2068	19.6952	1	105	2.07944	4	5	1	13	1	0.21291	234
2015	234	1300	20.9677	1	62	2.19722	2	2	3	8	0	0.19567	234
2015	678	2630	20.2308	1	130	2.48491	3	2	4	13	1	0.51125	238
2015	238	1306	16.7436	1	78	3.13549	3	2	4	14	0	0.49267	238
2015	580	2225	15.3448	1	145	2.07944	3	2	3	13	1	0.34808	245
2015	245	1315	21.9167	1	60	1.38629	4	3	2	14	0	0.3291	245
2015	102	939	7.70936	1	121.8	1.94591	3	4	3	13	1	0.49404	247
2015	247	1320	15.5294	1	85	3.3673	2	4	3	17	0	0.49339	247
2015	569	871.061	13.5926	1	162	3.09104	2	3	1	13	1	0.08662	248
2015	248	1320	29.3333	1	45	3.17805	2	2	1	14	0	0.07374	248
2015	189	1171	11.71	1	100	1.38629	4	3	1	10	1	0.11434	253
2015	253	1329	33.225	1	40	3.3322	3	2	2	12	0	0.12321	253
2015	282	1395	10.1087	1	138	3.4012	2	3	4	13	1	0.48776	256
2015	256	1334	17.1026	1	78	0	3	2	3	12	0	0.4757	256
2015	731	3015	25.125	1	120	3.17805	3	3	4	15	1	0.59168	257
2015	257	1335	19.3478	1	69	2.3979	5	4	3	16	0	0.59774	257
2015	713	2851	23.7583	1	120	1.09861	5	2	3	17	1	0.59456	260
2015	260	1341	16.7625	1	80	3.13549	5	2	4	16	0	0.59905	260
2015	666	885.313	16.1875	1	160	3.2581	5	4	3	9	1	0.30762	267
2015	267	1353	20.8154	1	65	2.89037	3	3	3	12	0	0.32323	267
2015	35	667	18.984	1	121	1.79176	2	3	3	13	1	0.41646	269
2015	269	1357	20.8769	1	65	3.2581	2	3	4	10	0	0.40056	269
2015	120	1985.99	22.9101	1	137	2.94444	5	3	3	14	1	0.41936	271
2015	271	1363	19.4714	1	70	2.77259	2	2	4	12	0	0.43482	271
2015	284	832.432	8.74375	1	160	3.21888	1	3	3	5	1	0.12554	273
2015	273	1373	27.46	1	50	3.29584	2	1	3	9	0	0.12883	273
2015	737	3071	27.9182	1	110	3.04452	2	4	4	8	1	0.42044	274
2015	274	1376	25.0182	1	55	2.3979	3	1	3	18	0	0.41501	274
2015	417	1766	17.66	1	100	2.07944	3	2	4	10	1	0.44388	278
2015	278	1391	23.1833	1	60	3.04452	2	4	3	15	0	0.45265	278
2015	63	805	6.70833	1	120	0.693147	2	3	3	9	1	0.37289	281
2015	281	1394	19.3611	1	72	2.94444	4	3	3	13	0	0.368	281
2015	695	2731	26.5146	1	103	2.19722	2	1	2	13	1	0.13828	283
2015	283	1398	30.3913	1	46	3.17805	5	3	2	8	0	0.11906	283
2015	611	2334	19.9487	1	117	2.19722	5	2	4	10	1	0.47535	286
2015	286	1407	23.45	1	60	2.19722	4	3	3	14	0	0.45782	286
2015	819	927.737	25.85	1	160	2.99573	5	4	3	16	1	0.55115	289
2015	289	1410	18.8	1	75	0	4	4	2	15	0	0.53591	289
2015	638	2456	21.5439	1	114	3.13549	4	3	4	12	1	0.5167	291
2015	291	1418	22.1562	1	64	3.3673	1	3	4	14	0	0.50323	291
2015	797	3754	32.0855	1	117	2.07944	3	2	4	11	1	0.47698	306
2015	306	1440	24	1	60	2.30259	2	2	4	12	0	0.47197	306
2015	766	910.055	21.325	1	160	3.3322	4	3	2	16	1	0.25605	311
2015	311	1446	35.2683	1	41	3.46574	2	3	3	12	0	0.26802	311
2015	765	3371	24.7868	1	136	0	5	2	4	10	1	0.6462	317
2015	317	1459	21.1449	1	69	2.83321	2	3	4	16	0	0.62996	317
2015	779	3534	25.1709	1	140.4	2.07944	5	2	4	14	1	0.61585	318
2015	318	1462	24.3667	1	60	3.43399	4	4	4	14	0	0.62683	318
2015	41	688	7.09278	1	97	3.09104	3	3	2	14	1	0.20778	323
2015	323	1473	24.55	1	60	3.4012	5	2	3	9	0	0.19498	323
2015	390	1669	16.69	1	100	2.83321	2	2	3	13	1	0.27885	325
2015	325	1480	37	1	40	2.56495	5	3	3	9	0	0.29512	325
2015	793	3671	36.71	1	100	0.693147	1	1	4	8	1	0.37884	333
2015	333	1505	29.3945	1	51.2	1.79176	6	3	3	9	0	0.36778	333
2015	844	4910	35.0714	1	140	2.83321	3	4	1	12	1	0.11467	334
2015	334	1506	32.0426	1	47	1.09861	2	1	2	10	0	0.13252	334
2015	313	1448	13.9231	1	104	0.693147	5	4	3	13	1	0.63186	341
2015	341	1541	16.2211	1	95	2.56495	4	4	3	18	0	0.62882	341
2015	790	915.886	24.0861	1	151	0.693147	5	2	3	11	1	0.42864	343
2015	343	1544	22.7059	1	68	3.3322	5	2	4	11	0	0.41883	343
2015	661	2563	26.6979	1	96	1.94591	2	4	3	14	1	0.50682	346
2015	346	1547	19.3375	1	80	0	2	3	3	11	0	0.49196	346
2015	764	3363	26.0698	1	129	2.63906	2	2	4	16	1	0.57773	349
2015	349	1550	20.6667	1	75	3.17805	6	3	4	13	0	0.58682	349
2015	353	1559	14.8476	1	105	2.56495	3	2	3	19	1	0.5043	350
2015	350	1551	20.9595	1	74	2.56495	2	3	3	17	0	0.48726	350
2015	589	873.406	14.1375	1	160	3.4012	3	3	1	10	1	0.05884	351
2015	351	1552	31.04	1	50	0	2	1	1	5	0	0.04758	351
2015	280	1394	10.7231	1	130	3.21888	4	4	4	11	1	0.54674	357
2015	357	1580	17.9545	1	88	1.79176	3	2	3	18	0	0.53261	357
2015	51	756	7.2	1	105	3.09104	2	3	1	15	1	0.11016	360
2015	360	1582	43.9444	1	36	2.30259	3	2	1	16	0	0.12981	360
2015	476	1920	20.4661	1	330	0	5	3	1	13	1	0.24548	361
2015	361	1584	25.5484	1	62	3.17805	3	3	3	10	0	0.25025	361
2015	763	3362	28.0167	1	120	2.48491	3	2	1	14	1	0.09732	363
2015	363	1588	33.7872	1	47	2.83321	4	2	2	9	0	0.10709	363
2015	138	1694.91	9.31818	1	110	0	4	1	3	12	1	0.42662	367
2015	367	1607	26.7833	1	60	1.94591	4	1	4	11	0	0.43833	367
2015	677	2630	18.7857	1	140	2.30259	3	3	1	17	1	0.1841	385
2015	385	1655	33.7755	1	49	1.38629	2	3	2	10	0	0.1963	385
2015	255	1331	13.31	1	100	2.77259	4	2	3	10	1	0.23752	386
2015	386	1661	25.1667	1	66	3.09104	4	2	3	11	0	0.24331	386
2015	326	1481	13.9717	1	106	3.04452	4	4	3	11	1	0.36384	391
2015	391	1674	23.5775	1	71	2.19722	4	3	3	11	0	0.36149	391
2015	455	1869	14.4884	1	129	2.48491	2	1	3	12	1	0.22221	401
2015	401	1710	27.5806	1	62	2.83321	3	2	3	10	0	0.21963	401
2015	867	11062	69.1375		160	3.13549	8	3	1	15	1	0.16654	410
2015	410	1737	43.425	1	40	2.3979	3	3	2	11	0	0.17991	410
2015	626	2381	19.048	1	125	2.48491	3	2	4	14	1	0.54445	413
2015	413	1752	24.3333	1	72	1.60944	3	3	3	16	0	0.55053	413
2015	717	2886	24.05	1	120	2.30259	6	3	5	17	1	0.87708	415
2015	415	1759	18.914	1	93	2.89037	5	2	4	27	0	0.87497	415
2015	559	2169	18.5385	1	117	1.60944	3	2	3	9	1	0.26686	427
2015	427	1794	28.9355	1	62	1.09861	3	1	3	10	0	0.26995	427
2015	705	2782	22.4355	1	124	2.94444	3	3	4	16	1	0.64077	428
2015	428	1796	28.9677	1	62	0.693147	6	2	4	11	0	0.64489	428
2015	522	2052	17.1	1	120	3.29584	2	5	2	13	1	0.25768	442
2015	442	1825	29.4355	1	62	3.17805	4	2	3	12	0	0.26325	442
2015	424	1790	16.2727	1	110	2.70805	4	2	3	16	1	0.41433	444
2015	444	1826	27.6667	1	66	3.13549	3	4	3	13	0	0.4005	444
2015	177	1138	8.8941	1	127.95	2.77259	3	3	2	14	1	0.22501	446
2015	446	1831	29.5323	1	62	2.70805	4	1	3	12	0	0.23872	446
2015	835	4656	35.8154	1	130	2.3979	4	2	4	14	1	0.57155	452
2015	452	1862	23.275	1	80	1.79176	5	1	4	14	0	0.57033	452
2015	620	2355	22.4286	1	105	2.19722	6	4	3	12	1	0.5023	454
2015	454	1867	27.8657	1	67	3.2581	4	3	4	12	0	0.50693	454
2015	738	3088	28.8598	1	107	2.89037	5	2	4	18	1	0.67836	456
2015	456	1874	22.5783	1	83	2.07944	1	1	4	21	0	0.68905	456
2015	601	2297	17.5344	1	131	2.30259	5	3	4	17	1	0.7467	469
2015	469	1900	31.6667	1	60	0	5	4	3	16	0	0.76155	469
2015	336	1519	13.8091	1	110	2.83321	3	3	3	12	1	0.32723	471
2015	471	1912	47.8	1	40	2.56495	3	3	3	11	0	0.31682	471
2015	822	4155	31.0075	1	134	3.29584	6	3	4	12	1	0.54487	491
2015	491	1961	21.086	1	93	1.79176	3	2	3	18	0	0.53261	491
2015	24	5732.51	20.437	1	114	3.46574	4	4	4	12	1	0.5602	493
2015	493	1968	23.5407	1	83.6	3.3322	6	3	4	12	0	0.542	493
2015	342	1543	14.9806	1	103	3.29584	4	2	3	14	1	0.30998	499
2015	499	1980	28.6957	1	69	3.21888	3	3	3	13	0	0.32948	499
2015	642	2459	19.2184	1	127.95	2.48491	2	2	4	10	1	0.39247	504
2015	504	1997	33.2833	1	60	1.09861	4	2	3	12	0	0.40959	504
2015	137	1778.09	9.3	1	110	2.07944	3	2	3	16	1	0.44332	507
2015	507	1998	31.7143	1	63	2.30259	4	3	3	14	0	0.44949	507
2015	669	2600	24.7619	1	105	3.3673	3	3	4	13	1	0.51099	511
2015	511	2019	28.8429	1	70	2.19722	4	3	3	15	0	0.49104	511
2015	186	1165	9.70833	1	120	2.19722	6	4	3	22	1	0.79279	523
2015	523	2052	25.7143	1	79.8	2.3979	6	4	4	17	0	0.80429	523
2015	118	1875.44	8.65487	1	113	1.79176	3	4	3	10	1	0.40747	528
2015	528	2061	33.2419	1	62	2.3979	3	3	3	13	0	0.3897	528
2015	310	835.129	9.32258	1	155	0.693147	2	1	2	13	1	0.20592	529
2015	529	2062	38.1852	1	54	3.49651	2	2	3	11	0	0.19336	529
2015	838	2134.82	32	1	150	2.07944	6	3	4	12	1	0.63833	541
2015	541	2106	22.6452	1	93	0.693147	2	3	3	17	0	0.63327	541
2015	277	1387	10.8359	1	128	1.09861	2	1	3	11	1	0.28014	543
2015	543	2110	39.0741	1	54	2.48491	5	1	3	12	0	0.26769	543
2015	518	2045	19.4762	1	105	0	3	1	1	11	1	0.10767	546
2015	546	2119	47.0889	1	45	3.3322	2	2	2	11	0	0.10176	546
2015	640	2457	19.2028	1	127.95	2.70805	3	3	4	11	1	0.49695	547
2015	547	2129	35.4833	1	60	1.79176	5	3	3	13	0	0.4773	547
2015	432	1806	13.8923	1	130	2.77259	5	3	3	17	1	0.53227	566
2015	566	2198	24.6966	1	89	2.07944	3	3	4	10	0	0.51377	566
2015	481	1937	15.1387	1	127.95	1.94591	5	3	4	8	1	0.49887	573
2015	573	2209	29.0658	1	76	3.3322	5	3	3	17	0	0.48767	573
2015	859	802.207	37.9695	1	164	3.4012	2	3	4	15	1	0.55417	575
2015	575	2212	24.5778	1	90	2.56495	3	2	4	14	0	0.53811	575
2015	778	3532	27.1692	1	130	2.07944	3	3	3	10	1	0.32153	578
2015	578	2222	35.8387	1	62	2.83321	3	2	3	14	0	0.32416	578
2015	231	825.322	7.13333	1	180	2.19722	3	3	4	18	1	0.74718	594
2015	594	2275	24.2021	1	94	2.48491	4	4	4	16	0	0.74801	594
2015	704	891.667	17.0675	1	163	2.89037	5	4	4	12	1	0.62427	598
2015	598	2285	24.837	1	92	1.79176	5	3	4	12	0	0.64055	598
2015	198	1194	7.96	1	150	0.693147	1	1	5	14	1	0.75157	602
2015	602	2303	24.5	1	94	1.38629	3	3	4	16	0	0.74571	602
2015	771	911.932	18.7258	1	186	2.3979	4	3	1	12	1	0.10877	605
2015	605	2307	49.0851	1	47	1.79176	3	1	2	9	0	0.10422	605
2015	359	1581	11.1338	1	142	1.09861	2	2	4	15	1	0.66189	608
2015	608	2313	30.4342	1	76	2.89037	5	3	4	15	0	0.65181	608
2015	684	2678	20.6	1	130	3.09104	5	2	4	14	1	0.53722	615
2015	615	2343	31.24	1	75	0	5	3	2	16	0	0.51968	615
2015	614	2342	21.6852	1	108	1.60944	3	1	3	17	1	0.44399	619
2015	619	2354	34.7198	1	67.8	2.30259	3	2	4	10	0	0.42638	619
2015	786	3618	35.4706	1	102	3.13549	4	2	3	11	1	0.2407	627
2015	627	2381	49.6042	1	48	3.13549	4	2	3	11	0	0.2407	627
2015	645	2473	21.885	1	113	2.77259	4	3	4	8	1	0.41328	634
2015	634	2438	35.8213	1	68.06	1.38629	5	3	2	16	0	0.4101	634
2015	495	1973	14.9753	1	131.75	1.94591	6	4	4	10	1	0.65129	641
2015	641	2457	27.7064	1	88.68	1.09861	4	4	3	15	0	0.64456	641
2015	235	1302	11.945	1	109	1.60944	5	3	3	14	1	0.52512	646
2015	646	2479	41.3167	1	60	2.3979	3	3	3	17	0	0.52111	646
2015	843	4903	40.8583	1	120	2.77259	5	3	4	15	1	0.66029	651
2015	651	2514	38.6769	1	65	2.94444	5	4	3	19	0	0.65055	651
2015	60	799	7.26364	1	110	1.79176	5	2	3	10	1	0.31622	654
2015	654	2524	37.6716	1	67	2.56495	5	3	3	10	0	0.32358	654
2015	818	4122	39.2571	1	105	3.04452	4	3	4	16	1	0.65225	660
2015	660	2561	32.4177	1	79	3.04452	5	4	3	19	0	0.64326	660
2015	549	2139	18.7632	1	114	3.4012	4	1	4	13	1	0.39037	663
2015	663	2568	33.3506	1	77	1.09861	4	2	3	12	0	0.40959	663
2015	817	4120	32.1875	1	128	2.94444	5	5	4	13	1	0.71183	665
2015	665	2583	36.9	1	70	0.693147	5	3	3	18	0	0.71626	665
2015	769	3462	25.8358	1	134	2.07944	3	1	3	18	1	0.43987	668
2015	668	2598	41.9032	1	62	2.63906	5	4	3	12	0	0.44672	668
2015	544	2112	20.5049	1	103	2.99573	6	3	3	12	1	0.37142	675
2015	675	2626	45.2759	1	58	2.94444	4	3	3	13	0	0.368	675
2015	425	1791	18.4639	1	97	2.56495	5	3	4	13	1	0.61403	676
2015	676	2628	35.04	1	75	1.60944	5	4	3	15	0	0.62583	676
2015	368	1608	16.08	1	100	2.19722	5	2	3	13	1	0.37736	679
2015	679	2630	38.1159	1	69	1.79176	3	2	3	13	0	0.36919	679
2015	849	946.202	31.4812	1	160	3.4012	5	3	4	14	1	0.58194	685
2015	685	2678	29.7556	1	90	1.38629	6	3	3	15	0	0.59561	685
2015	723	2919	22.1556	1	131.75	1.79176	4	3	2	16	1	0.36006	700
2015	700	2759	41.803	1	66	3.2581	4	5	3	9	0	0.3514	700
2015	864	994.336	25.0697	1	330	1.60944	5	5	1	23	1	0.56397	703
2015	703	2770	34.1975	1	81	1.60944	3	3	3	16	0	0.55053	703
2015	438	1822	18.7835	1	97	1.38629	3	3	2	14	1	0.31123	706
2015	706	2787	46.45	1	60	2.70805	3	3	3	11	0	0.30702	706
2015	698	1010.56	18.8151	1	146	1.60944	5	4	4	11	1	0.68636	710
2015	710	2829	35.3625	1	80	2.63906	2	3	4	17	0	0.6742	710
2015	354	1562	14.2	1	110	2.07944	5	4	4	11	1	0.65322	718
2015	718	2890	46.6129	1	62	1.38629	4	3	3	18	0	0.65083	718
2015	613	2340	23.4	1	100	2.83321	3	3	5	13	1	0.73424	722
2015	722	2918	34.3294	1	85	3.29584	2	4	4	18	0	0.71738	722
2015	712	2842	28.7071	1	99	3.17805	4	2	4	16	1	0.57586	735
2015	735	3061	34.7841	1	88	2.77259	3	3	4	13	0	0.55817	735
2015	460	1883	13.45	1	140	0.693147	5	3	3	18	1	0.71626	736
2015	736	3067	38.3375	1	80	3.17805	4	5	4	14	0	0.707	736
2015	521	2050	20.5	1	100	3.13549	2	3	4	17	1	0.6385	744
2015	744	3185	35.7865	1	89	0	3	3	3	15	0	0.64177	744
2015	485	1950	19.5	1	100	3.43399	4	3	4	15	1	0.59179	745
2015	745	3187	36.6322	1	87	2.63906	2	3	4	14	0	0.58114	745
2015	347	1548	14.0727	1	110	3.04452	3	4	4	16	1	0.69578	789
2015	789	3630	39.0323	1	93	3.17805	4	3	4	18	0	0.70116	789
2015	617	2348	19.1003	1	122.93	1.79176	6	3	3	16	1	0.59655	809
2015	809	4053	47.6824	1	85	2.83321	5	3	3	19	0	0.59301	809
2015	70	836	8.27723	1	101	1.60944	3	5	2	22	1	0.6817	812
2015	812	4076	46.0045	1	88.6	2.89037	5	4	4	14	0	0.68444	812
2015	581	2225	17.1154	1	130	2.89037	8	3	4	12	1	0.61625	823
2015	823	4164	43.8316	1	95	2.56495	3	2	4	16	0	0.60331	823
