# Supplementary material for: Dilution effect of the building area on energy intensity in urban residential buildings
Source: Nat Commun. 2019 Oct 30;10:4944. doi: 10.1038/s41467-019-12852-9 (PMC6821746; doi:10.1038/s41467-019-12852-9)
Supplement: Supplementary file 5 — Supplementary Data 3 [file 41467_2019_12852_MOESM5_ESM.xlsx]

## Sheet: Sheet1
Dvalue	y2(x11=1)	y2(x11=0)	y1(x11=1)	y12(x11=0)			Dvalue	y2(x11=1)	y2(x11=0)			Dvalue	y1(x11=1)	y1(x11=0)
9	1448	1541	13.9231	16.2211			9	1448	1541			9	13.9231	16.2211
11	1200	1154	11.3208	12.1474			11	1200	1154			11	11.3208	12.1474
11	2842	3061	28.7071	34.7841			11	2842	3061			11	28.7071	34.7841
11	2050	3185	20.5	35.7865			11	2050	3185			11	20.5	35.7865
12.4	836	4076	8.27723	46.0045			12.4	836	4076			12.4	8.27723	46.0045
13	1950	3187	19.5	36.6322			13	1950	3187			13	19.5	36.6322
15	2405	2034.59	22.2685	10.6882			15	2405	2034.59			15	22.2685	10.6882
15	2340	2918	23.4	34.3294			15	2340	2918			15	23.4	34.3294
16	2563	1547	26.6979	19.3375			16	2563	1547			16	26.6979	19.3375
17	1548	3630	14.0727	39.0323			17	1548	3630			17	14.0727	39.0323
22	1791	2628	18.4639	35.04			22	1791	2628			22	18.4639	35.04
23	2357	920	20.8584	10.2222			23	2357	920			23	20.8584	10.2222
23	3308	1241	29.2743	13.7889			23	3308	1241			23	29.2743	13.7889
24	3088	1874	28.8598	22.5783			24	3088	1874			24	28.8598	22.5783
26	4122	2561	39.2571	32.4177			26	4122	2561			26	39.2571	32.4177
27	2886	1759	24.05	18.914			27	2886	1759			27	24.05	18.914
27	3724	1167	38.3918	16.6714			27	3724	1167			27	38.3918	16.6714
29	3327	893	33.949	12.942			29	3327	893			29	33.949	12.942
30	4366	1861.48	36.3833	12.0111			30	4366	1861.48			30	36.3833	12.0111
30	2271	1193	23.4124	17.806			30	2271	1193			30	23.4124	17.806
30.4	5732.51	1968	20.437	23.5407			30.4	5732.51	1968			30.4	20.437	23.5407
31	1559	1551	14.8476	20.9595			31	1559	1551			31	14.8476	20.9595
31	1608	2630	16.08	38.1159			31	1608	2630			31	16.08	38.1159
33	1216	2079.86	10.5739	12.9634			33	1216	2079.86			33	10.5739	12.9634
33	1337	1846.93	13.6429	8.2			33	1337	1846.93			33	13.6429	8.2
34	1543	1980	14.9806	28.6957			34	1543	1980			34	14.9806	28.6957
34	1331	1661	13.31	25.1667			34	1331	1661			34	13.31	25.1667
35	1481	1674	13.9717	23.5775			35	1481	1674			35	13.9717	23.5775
35	2600	2019	24.7619	28.8429			35	2600	2019			35	24.7619	28.8429
35	2225	4164	17.1154	43.8316			35	2225	4164			35	17.1154	43.8316
35	2265	940	22.65	14.4615			35	2265	940			35	22.65	14.4615
36.6	2282	1743.85	22.82	15.9148			36.6	2282	1743.85			36.6	22.82	15.9148
36.8	939	1320	7.70936	15.5294			36.8	939	1320			36.8	7.70936	15.5294
37	2139	2568	18.7632	33.3506			37	2139	2568			37	18.7632	33.3506
37	688	1473	7.09278	24.55			37	688	1473			37	7.09278	24.55
37	1822	2787	18.7835	46.45			37	1822	2787			37	18.7835	46.45
37.93	2348	4053	19.1003	47.6824			37.93	2348	4053			37.93	19.1003	47.6824
38	2355	1867	22.4286	27.8657			38	2355	1867			38	22.4286	27.8657
40	2428	902	22.9057	13.6667			40	2428	902			40	22.9057	13.6667
40	2553	1205	24.0849	18.2576			40	2553	1205			40	24.0849	18.2576
40	2851	1341	23.7583	16.7625			40	2851	1341			40	23.7583	16.7625
40	1766	1391	17.66	23.1833			40	1766	1391			40	17.66	23.1833
40.2	1165	2052	9.70833	25.7143			40.2	1165	2052			40.2	9.70833	25.7143
40.2	2342	2354	21.6852	34.7198			40.2	2342	2354			40.2	21.6852	34.7198
41	4155	1961	31.0075	21.086			41	4155	1961			41	31.0075	21.086
41	1806	2198	13.8923	24.6966			41	1806	2198			41	13.8923	24.6966
41	3862	725	31.9174	9.0625			41	3862	725			41	31.9174	9.0625
41	3792	1178	37.5446	19.6333			41	3792	1178			41	37.5446	19.6333
42	1394	1580	10.7231	17.9545			42	1394	1580			42	10.7231	17.9545
43	4952	1839.54	47.1619	22.5368			43	4952	1839.54			43	47.1619	22.5368
43	2068	1300	19.6952	20.9677			43	2068	1300			43	19.6952	20.9677
43	799	2524	7.26364	37.6716			43	799	2524			43	7.26364	37.6716
43.07	1973	2457	14.9753	27.7064			43.07	1973	2457			43.07	14.9753	27.7064
44	1790	1826	16.2727	27.6667			44	1790	1826			44	16.2727	27.6667
44.94	2473	2438	21.885	35.8213			44.94	2473	2438			44.94	21.885	35.8213
45	1586	1258	15.86	22.8727			45	1586	1258			45	15.86	22.8727
45	2112	2626	20.5049	45.2759			45	2112	2626			45	20.5049	45.2759
47	1778.09	1998	9.3	31.7143			47	1778.09	1998			47	9.3	31.7143
48	805	1394	6.70833	19.3611			48	805	1394			48	6.70833	19.3611
48	1562	2890	14.2	46.6129			48	1562	2890			48	14.2	46.6129
48.8	3671	1505	36.71	29.3945			48.8	3671	1505			48.8	36.71	29.3945
49	1302	2479	11.945	41.3167			49	1302	2479			49	11.945	41.3167
49	2763	703	25.1182	11.5246			49	2763	703			49	25.1182	11.5246
50	4656	1862	35.8154	23.275			50	4656	1862			50	35.8154	23.275
50	2025	949	20.25	18.98			50	2025	949			50	20.25	18.98
50	2456	1418	21.5439	22.1562			50	2456	1418			50	21.5439	22.1562
50	1694.91	1607	9.31818	26.7833			50	1694.91	1607			50	9.31818	26.7833
50.2	958	1824.84	9.58	19.8594			50.2	958	1824.84			50.2	9.58	19.8594
51	3015	1335	25.125	19.3478			51	3015	1335			51	25.125	19.3478
51	2738	1640.16	22.6281	13.7429			51	2738	1640.16			51	22.6281	13.7429
51	1875.44	2061	8.65487	33.2419			51	1875.44	2061			51	8.65487	33.2419
51	1710	1715.81	14.4915	14.8358			51	1710	1715.81			51	14.4915	14.8358
51.95	1937	2209	15.1387	29.0658			51.95	1937	2209			51.95	15.1387	29.0658
52	2630	1306	20.2308	16.7436			52	2630	1306			52	20.2308	16.7436
53	2381	1752	19.048	24.3333			53	2381	1752			53	19.048	24.3333
54	3618	2381	35.4706	49.6042			54	3618	2381			54	35.4706	49.6042
54	1322	829	11.0167	12.5606			54	1322	829			54	11.0167	12.5606
54	3363	1550	26.0698	20.6667			54	3363	1550			54	26.0698	20.6667
55	1961	7315.17	13.0733	10.4211			55	1961	7315.17			55	13.0733	10.4211
55	2678	2343	20.6	31.24			55	2678	2343			55	20.6	31.24
55	4903	2514	40.8583	38.6769			55	4903	2514			55	40.8583	38.6769
55	3071	1376	27.9182	25.0182			55	3071	1376			55	27.9182	25.0182
55	2169	1794	18.5385	28.9355			55	2169	1794			55	18.5385	28.9355
56	1194	2303	7.96	24.5			56	1194	2303			56	7.96	24.5
56	667	1357	18.984	20.8769			56	667	1357			56	18.984	20.8769
57	2134.82	2106	32	22.6452			57	2134.82	2106			57	32	22.6452
57	2731	1398	26.5146	30.3913			57	2731	1398			57	26.5146	30.3913
57	2334	1407	19.9487	23.45			57	2334	1407			57	19.9487	23.45
57	3754	1440	32.0855	24			57	3754	1440			57	32.0855	24
58	2052	1825	17.1	29.4355			58	2052	1825			58	17.1	29.4355
58	4120	2583	32.1875	36.9			58	4120	2583			58	32.1875	36.9
58	1214	1742.47	10.0331	8.1746			58	1214	1742.47			58	10.0331	8.1746
60	2045	2119	19.4762	47.0889			60	2045	2119			60	19.4762	47.0889
60	1883	3067	13.45	38.3375			60	1883	3067			60	13.45	38.3375
60	1171	1329	11.71	33.225			60	1171	1329			60	11.71	33.225
60	1395	1334	10.1087	17.1026			60	1395	1334			60	10.1087	17.1026
60	1669	1480	16.69	37			60	1669	1480			60	16.69	37
62	2782	1796	22.4355	28.9677			62	2782	1796			62	22.4355	28.9677
65.75	2919	2759	22.1556	41.803			65.75	2919	2759			65.75	22.1556	41.803
65.95	1138	1831	8.8941	29.5323			65.95	1138	1831			65.95	8.8941	29.5323
66	1581	2313	11.1338	30.4342			66	1581	2313			66	11.1338	30.4342
66	1010.56	2829	18.8151	35.3625			66	1010.56	2829			66	18.8151	35.3625
67	2288	1823.4	19.0667	19.0566			67	2288	1823.4			67	19.0667	19.0566
67	1869	1710	14.4884	27.5806			67	1869	1710			67	14.4884	27.5806
67	1985.99	1363	22.9101	19.4714			67	1985.99	1363			67	22.9101	19.4714
67	3371	1459	24.7868	21.1449			67	3371	1459			67	24.7868	21.1449
67.19	1777.99	838	17.5863	17.8298			67.19	1777.99	838			67.19	17.5863	17.8298
67.95	2459	1997	19.2184	33.2833			67.95	2459	1997			67.95	19.2184	33.2833
67.95	2457	2129	19.2028	35.4833			67.95	2457	2129			67.95	19.2028	35.4833
68	3532	2222	27.1692	35.8387			68	3532	2222			68	27.1692	35.8387
69	756	1582	7.2	43.9444			69	756	1582			69	7.2	43.9444
70	946.202	2678	31.4812	29.7556			70	946.202	2678			70	31.4812	29.7556
70	2202	1635.15	16.9385	16.2			70	2202	1635.15			70	16.9385	16.2
70	662	940	6.01818	23.5			70	662	940			70	6.01818	23.5
70	1519	1912	13.8091	47.8			70	1519	1912			70	13.8091	47.8
71	2297	1900	17.5344	31.6667			71	2297	1900			71	17.5344	31.6667
71	891.667	2285	17.0675	24.837			71	891.667	2285			71	17.0675	24.837
72	3462	2598	25.8358	41.9032			72	3462	2598			72	25.8358	41.9032
73	3362	1588	28.0167	33.7872			73	3362	1588			73	28.0167	33.7872
74	1790.29	1158	6.74825	16.7826			74	1790.29	1158			74	6.74825	16.7826
74	1387	2110	10.8359	39.0741			74	1387	2110			74	10.8359	39.0741
74	802.207	2212	37.9695	24.5778			74	802.207	2212			74	37.9695	24.5778
75	923.385	1174	25.4581	14.675			75	923.385	1174			75	25.4581	14.675
76	709.698	1901.22	35.9178	22.2681			76	709.698	1901.22			76	35.9178	22.2681
76	3141	1583.25	25.9587	11.2444			76	3141	1583.25			76	25.9587	11.2444
78	1470	1246	11.76	26.5106			78	1470	1246			78	11.76	26.5106
80.4	3534	1462	25.1709	24.3667			80.4	3534	1462			80.4	25.1709	24.3667
82	4938	621	36.5778	11.717			82	4938	621			82	36.5778	11.717
83	915.886	1544	24.0861	22.7059			83	915.886	1544			83	24.0861	22.7059
85	2225	1315	15.3448	21.9167			85	2225	1315			85	15.3448	21.9167
85	927.737	1410	25.85	18.8			85	927.737	1410			85	25.85	18.8
86	825.322	2275	7.13333	24.2021			86	825.322	2275			86	7.13333	24.2021
88	1956	929	13.04	14.9839			88	1956	929			88	13.04	14.9839
90	905.945	6391.53	18.6343	10.1765			90	905.945	6391.53			90	18.6343	10.1765
91	2630	1655	18.7857	33.7755			91	2630	1655			91	18.7857	33.7755
93	831	1111	22.8025	19.4912			93	831	1111			93	22.8025	19.4912
93	4910	1506	35.0714	32.0426			93	4910	1506			93	35.0714	32.0426
95	885.313	1353	16.1875	20.8154			95	885.313	1353			95	16.1875	20.8154
97.1	582.348	1263	29.4726	25.8282			97.1	582.348	1263			97.1	29.4726	25.8282
101	835.129	2062	9.32258	38.1852			101	835.129	2062			101	9.32258	38.1852
105.57	889.2	1185	17.3941	23.7			105.57	889.2	1185			105.57	17.3941	23.7
107	904.123	1964.5	17.0909	22.4584			107	904.123	1964.5			107	17.0909	22.4584
110	832.432	1373	8.74375	27.46			110	832.432	1373			110	8.74375	27.46
110	873.406	1552	14.1375	31.04			110	873.406	1552			110	14.1375	31.04
117	871.061	1320	13.5926	29.3333			117	871.061	1320			117	13.5926	29.3333
119	910.055	1446	21.325	35.2683			119	910.055	1446			119	21.325	35.2683
120	11062	1737	69.1375	43.425			120	11062	1737			120	69.1375	43.425
120	871.888	772	12.35	12.8667			120	871.888	772			120	12.35	12.8667
134	865.148	1248	10.3367	19.2			134	865.148	1248			134	10.3367	19.2
139	911.932	2307	18.7258	49.0851			139	911.932	2307			139	18.7258	49.0851
233	926.768	1135	13.6433	16.9403			233	926.768	1135			233	13.6433	16.9403
249	994.336	2770	25.0697	34.1975			249	994.336	2770			249	25.0697	34.1975
268	1920	1584	20.4661	25.5484			268	1920	1584			268	20.4661	25.5484
													20.2787	26.0699
