# Supplementary material for: Dilution effect of the building area on energy intensity in urban residential buildings
Source: Nat Commun. 2019 Oct 30;10:4944. doi: 10.1038/s41467-019-12852-9 (PMC6821746; doi:10.1038/s41467-019-12852-9)
Supplement: Supplementary file 6 — Supplementary Data 4 [file 41467_2019_12852_MOESM6_ESM.xlsx]

## Sheet: Sheet1
Dvalue	y2(x11=1)	y2(x11=0)	y1(x11=1)	y1(x11=0)			Dvalue	y2(x11=1)	y2(x11=0)			Dvalue	y1(x11=1)	y1(x11=0)
39	2982	1745.29	28.1321	25.7171			39	2982	1745.29			39	28.1321	25.7171
17	1803	1651.91	20.9651	24.5234			17	1803	1651.91			17	20.9651	24.5234
75	763.601	571	34.888	11.42			75	763.601	571			75	34.888	11.42
24	1200	741	13.9535	11.9516			24	1200	741			24	13.9535	11.9516
61	1934	787	13.7163	9.8375			61	1934	787			61	13.7163	9.8375
33	1421	802	15.2796	13.3667			33	1421	802			33	15.2796	13.3667
36	1034	804	10.7708	13.4			36	1034	804			36	10.7708	13.4
46	1430	826	15.8889	18.7727			46	1430	826			46	15.8889	18.7727
38	1502	827	15.6458	14.2586			38	1502	827			38	15.6458	14.2586
47	1785	854	17.5	15.5273			47	1785	854			47	17.5	15.5273
63	1804	861	13.8769	12.8507			63	1804	861			63	13.8769	12.8507
69	758.421	975	29.1	13.7324			69	758.421	975			69	29.1	13.7324
3	2201	1014	25.2989	12.0714			3	2201	1014			3	25.2989	12.0714
23.5	1862	1044	20.8045	15.8182			23.5	1862	1044			23.5	20.8045	15.8182
85	2375	1057	16.3793	17.6167			85	2375	1057			85	16.3793	17.6167
49	1837	1057	17.4952	18.875			49	1837	1057			49	17.4952	18.875
28	1069	1116	11.8778	18			28	1069	1116			28	11.8778	18
65	2375	1158	22.619	28.95			65	2375	1158			65	22.619	28.95
37	1629	1160	17.7065	21.0909			37	1629	1160			37	17.7065	21.0909
76.24	5510.66	1172	27.552	24.0361			76.24	5510.66	1172			76.24	27.552	24.0361
40	750.48	1184	33.6422	17.1594			40	750.48	1184			40	33.6422	17.1594
46	2226.83	1219	23.8779	14.3412			46	2226.83	1219			46	23.8779	14.3412
101	2626	1228	15.4471	17.7971			101	2626	1228			101	15.4471	17.7971
63	1347	1232	10.776	19.871			63	1347	1232			63	10.776	19.871
81	1430	1243	12.6549	38.8438			81	1430	1243			81	12.6549	38.8438
26	1810	1285	20.5682	20.7258			26	1810	1285			26	20.5682	20.7258
100	5872.66	1319	40.6688	21.9833			100	5872.66	1319			100	40.6688	21.9833
212	762.473	1408	16.5269	29.3333			212	762.473	1408			212	16.5269	29.3333
29	2440	1440	22.3853	18			29	2440	1440			29	22.3853	18
44.98	1314	1441	10.512	18.008			44.98	1314	1441			44.98	10.512	18.008
120	2248	1444	14.05	36.1			120	2248	1444			120	14.05	36.1
51	2047	1545	18.115	24.9194			51	2047	1545			51	18.115	24.9194
90.3	5726.46	1609	31.6062	23.0846			90.3	5726.46	1609			90.3	31.6062	23.0846
61	1381.65	1618	33.38	41.4872			61	1381.65	1618			61	33.38	41.4872
22.5	1900	1621	19.4872	21.6133			22.5	1900	1621			22.5	19.4872	21.6133
81	5513.21	1722	25.2555	30.75			81	5513.21	1722			81	25.2555	30.75
50	2611	1732	27.1979	37.6522			50	2611	1732			50	27.1979	37.6522
27	2514	1733	25.9175	24.7571			27	2514	1733			27	25.9175	24.7571
58	2220	1750	18.8136	29.1667			58	2220	1750			58	18.8136	29.1667
9.54	4929	1807	53.2635	21.7711			9.54	4929	1807			9.54	53.2635	21.7711
20	1437	1899	15.9667	27.1286			20	1437	1899			20	15.9667	27.1286
42	1207	1931	9.656	23.2651			42	1207	1931			42	9.656	23.2651
50	2707	1973	27.07	39.46			50	2707	1973			50	27.07	39.46
3	5487.5	1996	37.5227	23.4824			3	5487.5	1996			3	37.5227	23.4824
90	1433	2008	8.95625	28.6857			90	1433	2008			90	8.95625	28.6857
51	2307	2061	19.225	29.8696			51	2307	2061			51	19.225	29.8696
70	1217	2093	11.0636	52.325			70	1217	2093			70	11.0636	52.325
43	1734	2194	16.5143	35.3871			43	1734	2194			43	16.5143	35.3871
77	1825	2255	12.6736	33.6567			77	1825	2255			77	12.6736	33.6567
31	2240	2456	23.0928	37.2121			31	2240	2456			31	23.0928	37.2121
83	2496	2514	19.2	53.4894			83	2496	2514			83	19.2	53.4894
39	1323	2575	12.6	39.0152			39	1323	2575			39	12.6	39.0152
37	917	2600	8.73333	38.2353			37	917	2600			37	8.73333	38.2353
75.93	1019	2653	9.26364	77.8691			75.93	1019	2653			75.93	9.26364	77.8691
37.54	1892	2699	21.0222	51.4487			37.54	1892	2699			37.54	21.0222	51.4487
66	2946	2728	25.8421	56.8333			66	2946	2728			66	25.8421	56.8333
19.7	1602	2884	17.8595	41.2			19.7	1602	2884			19.7	17.8595	41.2
10	2176	2967	24.1778	37.0875			10	2176	2967			10	24.1778	37.0875
42	896	1335	8.78431	52.3			42	896	1335			42	8.78431	52.3
38	1135	1444.29	12.8977	67.18			38	1135	1444.29			38	12.8977	67.18
48	1233	749.657	11.3119	59.459			48	1233	749.657			48	11.3119	59.459
51.13	1550	756.29	13.7011	63.8871			51.13	1550	756.29			51.13	13.7011	63.8871
60	2334	758.885	19.45	68.3167			60	2334	758.885			60	19.45	68.3167
48	1059	5685.78	8.68033	63.6351			48	1059	5685.78			48	8.68033	63.6351
16	1910	1635.34	22.2093	96.2714			16	1910	1635.34			16	22.2093	96.2714
