# Supplementary material for: Dilution effect of the building area on energy intensity in urban residential buildings
Source: Nat Commun. 2019 Oct 30;10:4944. doi: 10.1038/s41467-019-12852-9 (PMC6821746; doi:10.1038/s41467-019-12852-9)
Supplement: Supplementary file 7 — Supplementary Data 5 [file 41467_2019_12852_MOESM7_ESM.xlsx]

## Sheet: Sheet3
	解释变量--城镇居建面积【LA】（2000-2016）
	单位：万㎡
	地 区	2000	2001	2002	2003	2004	2005	2006	2007	2008	2009	2010	2011	2012	2013	2014	2015	2016
0	黑龙江	33520.4	34895.1	37562.4	39320.4	41620	45112.1	45507.8	45763.8	46855.1	47288	48407.6	50589.7	56756.5	58755.5	59620.7	61633.5	68317.7
1	新 疆	12535.5	13908.7	15284.3	14875.7	16400.1	19630.1	20138.4	21261.2	21333.1	21648.5	23477.9	24500.6	25811.8	26697.2	28447.5	30887.6	34724.2
2	山 西	22587.9	21708.3	26063.2	28370.3	31027.6	36522	37737.4	38803.1	39186.8	39240.4	42479.8	47627.8	50877.2	52772.4	51062.8	57950.3	65767.1
3	宁 夏	3330.54	3845.82	4539.65	4944.69	5785.75	6652.83	6845.11	6939.45	7117.05	7400.06	7736.62	8506.03	8908.19	9331.71	10038.8	10157.6	11383.9
5	山 东	79210.6	86980.5	94577	97084.8	104264	119861	123748	124354	129928	131733	134990	144122	152331	169384	178095	188642	210708
6	河 南	54462.5	57211.1	67746.8	72609.2	82147.8	89516.3	95324.1	98902.6	100293	106200	106448	114895	124241	126190	144380	153181	177118
7	江 苏	77867.3	77714.3	87000.1	88983.3	96217.9	110554	116100	120984	126384	129216	140520	150172	157340	163737	169066	177643	198437
8	安 徽	35925.6	36619.6	41858.1	46489.3	49978.9	56103.6	59131.6	63216.6	68754.1	72178.6	71355.5	75898.5	80883.6	89505.7	93123	96871.3	113737
9	湖 北	56750.9	57146.5	61288.5	60023.2	64550.1	74560.6	76101.9	77708.5	76516.7	78056.2	83434.1	93721.3	99269.8	109177	120283	129209	145424
10	浙 江	70743.9	73495	75862.6	79376.3	87039.9	95066	94996.5	97557.2	95355.7	97056.9	104555	111097	115208	121531	129539	132872	146465
11	江 西	32373.2	35538.6	41560.9	44143.3	49993.9	56299.4	59408.1	60622.3	62699.8	66874.8	67480.3	71475	76978.7	78767.3	82921.6	87976.4	98924.7
12	湖 南	41428.2	44519.9	50669.3	52120.5	58809.4	62573.8	66466.2	69569	72895.2	75658	94201.9	104440	111748	120192	125167	133567	151506
13	云 南	23777.1	24219.1	27282.1	27701.4	32073.7	38343.1	38014.7	40506.8	43212.1	45740.3	47737.9	53100.2	60098.3	64027.6	68524.1	75122.8	86338.2
14	贵 州	16938.2	16842.5	19007.8	20817.1	23781	24306.7	25636.1	26402.9	27325.4	28203.8	31766	33562.4	36860.6	41068.2	45522	48511.3	55822
15	福 建	41756.2	40039.1	43710.9	44805.2	48926.4	53406.4	54381.8	59267.9	66911.7	68572.9	71668.6	72462.8	76552.3	78967.8	84878.2	91854.7	100667
16	广 西	31316.6	31389.7	34035.6	35253.8	41102.4	44853.4	46663.1	48855.5	51594.9	53456.4	51596.9	56286.9	61882.7	64098.1	69273.6	74357.9	82886.2
17	广 东	119982	116699	123447	124387	136453	151040	159392	160719	162924	165850	176661	181672	191108	194240	206124	216211	238441
18	海 南	3737.83	4077.58	4996.31	5653.33	6984.56	9383.41	9885.44	10381.5	10837.1	11094.8	11027.4	11554.8	12041	12741.5	13388.8	14105	15344.7
19	吉 林	24582.8	23925.7	26723.1	28715	30738.9	32832.3	33035.5	33029.1	32840.2	32996	32847.1	33692.7	35555.6	36947.6	37652.3	39176.4	42006.8
20	辽 宁	34033.3	35763.3	37570	36982.1	40636.6	55105.4	57049.8	57464.5	61608.4	63085	64520.1	67722.4	70568.7	74686.6	75814.9	76922.2	81860.2
21	天 津	10481.9	10878.9	11851.7	12020	13116.8	14196.6	14645.3	16763.5	17461.9	18830	20174	22244.8	24722.2	27149.9	29097.9	31590.8	35937.6
22	青 海	2595.25	2850.12	3314.1	3315.56	3566.57	3955.07	3924.83	3917.6	5196.46	5453.81	5761.36	6035.38	6366.75	6458.76	7416.06	8306.25	9989.72
23	甘 肃	11616.2	12309.3	14451	15172.9	16220	18660.8	19955.9	21175.4	21534.5	22070.4	22765.9	23628.9	25492.4	27492.3	29297.1	34341.3	37600.5
24	陕 西	23003	24610.2	26609	27315.1	29206.2	32497.8	35045.9	37030.8	39099.2	40977.1	42306.5	45935.7	49513.6	51377.9	53844.4	57570	65821.2
25	内蒙古	20310.8	20577.5	22984.7	24874	27374.5	29916.3	30716.1	33521.9	34285.6	34865.8	36143	36507.5	38550.1	39660.5	40507.9	42744.1	47568.4
26	重 庆	24294.2	25141.7	28597.5	29923	32850.9	36872.3	38062.9	37950.2	38969.5	41953	42786.2	45136.6	48429.3	54110	56322.4	58123.7	62074.1
27	河 北	42720.5	46584.3	52290.4	55958.2	62959.1	70803.9	72469.5	76856.8	79949.6	83430.8	86238	94076.6	99439.2	105637	109253	112496	127482
28	上 海	21389.3	22797.1	26542.9	29210.4	34299.6	38411.6	40223.5	41245.9	43662.5	45454.4	46468.7	48722.2	50474.5	52439.4	54168.1	56669.2	62666.7
29	北 京	19295.6	19846.7	21404.4	21689.7	24856.4	28641.7	31435.7	33428.8	37418.9	39630.7	43084.6	45223.7	46822.4	50840.6	51955.3	53527.4	58236.5
30	四 川	57118.8	55011.4	61256.1	68809.6	73723.2	83879.9	85944.2	88187.1	92005.9	95821.7	97037.7	102137	110495	116402	122977	130779	153121
	面积	1.04969e+06	1.07715e+06	1.19009e+06	1.24094e+06	1.36671e+06	1.53956e+06	1.59799e+06	1.65239e+06	1.71416e+06	1.77004e+06	1.85568e+06	1.97675e+06	2.10533e+06	2.22439e+06	2.34776e+06	2483000	2.78638e+06
	能耗	14850.3	15588.8	16982.6	17798.7	19172.3	21582	22471.4	23380.5	24508.4	25471	26472.2	27686.6	29765	29628.3	30679.7	31925.8	33909.8
	EI	0.0141473	0.0144723	0.01427	0.0143429	0.0140281	0.0140183	0.0140623	0.0141495	0.0142976	0.0143901	0.0142655	0.0140061	0.0141379	0.0133198	0.0130676	0.0128577	0.0121698
	PLA	20.25	20.8	24.5	25.3	26	27	27	30	30.1	32	33	34	34	34	35	35	36.6
	RAI	1	1.02716	1.20988	1.24938	1.28395	1.33333	1.33333	1.48148	1.48642	1.58025	1.62963	1.67901	1.67901	1.67901	1.7284	1.7284	1.80741
	R-EI	0.0141473	0.0140896	0.0117946	0.01148	0.0109257	0.0105137	0.0105467	0.00955094	0.00961885	0.00910624	0.00875383	0.00834188	0.00842039	0.0079331	0.00756057	0.00743912	0.00673331
		0.0141473	0.0148653	0.017265	0.0179198	0.0180114	0.0186911	0.0187497	0.0209623	0.0212523	0.0227399	0.0232475	0.0235164	0.0237378	0.0223641	0.0225861	0.0222232	0.0219959
		2000-06-22	2001-06-22	2002-06-22	2003-06-22	2004-06-22	2005-06-22	2006-06-22	2007-06-22	2008-06-22	2009-06-22	2010-06-22	2011-06-22	2012-06-22	2013-06-22	2014-06-22	2015-06-22	2016-06-22
	EI	0.0141473	0.0144723	0.01427	0.0143429	0.0140281	0.0140183	0.0140623	0.0141495	0.0142976	0.0143901	0.0142655	0.0140061	0.0141379	0.0133198	0.0130676	0.0128577	0.0121698
	Adj-EI	0.0141473	0.0140896	0.0117946	0.01148	0.0109257	0.0105137	0.0105467	0.00955094	0.00961885	0.00910624	0.00875383	0.00834188	0.00842039	0.0079331	0.00756057	0.00743912	0.00673331
	Radj-EI	0.0141473	0.0148653	0.017265	0.0179198	0.0180114	0.0186911	0.0187497	0.0209623	0.0212523	0.0227399	0.0232475	0.0235164	0.0237378	0.0223641	0.0225861	0.0222232	0.0219959
